# Supplementary material for: Gut Microbiota Profiles of Treated Metabolic Syndrome Patients and their Relationship with Metabolic Health
Source: Sci Rep. 2020 Jun 22;10:10085. doi: 10.1038/s41598-020-67078-3 (PMC7308281; doi:10.1038/s41598-020-67078-3)
Supplement: Supplementary file 2 — Dataset 1. [file 41598_2020_67078_MOESM2_ESM.xlsx]

## Sheet: Phylum
Supplementary Data 1. Relative abundance of 111 metabolic synderome patients at phylum level
Sample ID	Actinobacteria	Bacteroidetes	Chloroflexi	Cyanobacteria	Elusimicrobia	Epsilonbacteraeota	Firmicutes	Fusobacteria	Lentisphaerae	Proteobacteria	Tenericutes	Verrucomicrobia
NC-001	0.910125	23.409	0	0.0200763	0	0	55.7117	0	0.2543	14.0467	0.214147	5.43398
NC-002	2.04	58.6267	0	0	0	0	28.5733	0	0.126667	7.13333	0.12	3.38
NC-003	0.346875	57.4545	0	0.0333533	0	0	39.9773	0.620372	0	1.56761	0	0
NC-005	1.62054	56.2721	0	0.893631	0	0.100033	37.0524	0.0133378	0.573525	3.3011	0.00666889	0.166722
NC-006	0.240048	67.5735	0	0	0	0	26.492	2.0204	0	3.67407	0	0
NC-007	0.206667	67.1533	0	0	0	0	23.5133	0.36	0	8.76667	0	0
NC-008	0.0266756	42.3474	0	0	0	0	34.5649	17.3458	0	4.64822	0	1.06702
NC-009	0.586706	55.2103	0	0	0	0	38.6426	2.08681	0	3.47356	0	0
NC-010	0.220015	50.8101	0	0	0	0	47.7098	0	0	1.25342	0	0.00666711
NC-011	0.460061	59.0145	0	0	0	0	25.4301	0.266702	0	14.8286	0	0
NC-012	1.23366	47.8994	0.0466791	0.060016	0	0.0266738	40.1774	5.40144	0.0466791	4.8813	0	0.226727
NC-013	0.420448	35.905	0	0.0133476	0	0	32.4413	6.65376	0.787507	23.4383	0.24693	0.093433
NC-020	0.86	52.3533	0	0	0	0	40.3333	0	0.233333	2.89333	0	3.32667
NC-021	1.14667	65.02	0	0	0	0	29.7067	0.266667	0	3.86	0	0
NC-022	1.27418	53.1821	0	0	0	0	44.3496	0.213476	0.0133422	0.953969	0	0.0133422
NC-023	0.0733382	71.6648	0	0	0	0	23.3616	0	0	4.90033	0	0
NC-024	0.100013	48.2998	0	0.00666756	0	0	21.5762	25.5234	0	4.49393	0	0
NC-025	0.233333	42.64	0	0	0	0	33.48	17.9067	0	5.74	0	0
NC-026	0.0934081	48.5055	0	0	0	0	42.0403	1.34107	0.10008	6.59861	0.0934081	1.22765
NC-027	0.113348	52.8737	0	0	0	0	31.3375	5.14069	0	10.5347	0	0
NC-029	1.04667	41.78	0	0	0	0	42.2867	0.866667	0	11.5933	0.0333333	2.39333
NC-031	17.0067	41.1467	0	0	0	0	39.14	0	0	2.70667	0	0
NC-033	0.36012	61.7939	0	0	0	0	33.111	2.52751	0	2.18073	0	0.0266756
NC-034	2.75333	52.0667	0	0.0266667	0	0	37.3533	5.01333	0	2.78667	0	0
NC-035	0.0200107	52.3746	0	2.56804	0	0	22.3319	4.60245	0	10.3122	0.00667022	7.78415
NC-036	0.333333	63.4467	0	0	0	0	30.6067	0	0.04	5.57333	0	0
NC-037	0.627085	24.2028	0.186791	0.12008	0	0	50.2869	11.2942	0.0800534	7.11141	0.246831	5.8439
NC-038	2.75333	48.94	0	0	0	0	45.3733	0	0	2.93333	0	0
NC-039	0.1	48.7533	0	0	0	0	19.58	10.0933	0	21.28	0	0.193333
NC-040	0.373483	34.6072	0	0	0	0	39.1957	2.51434	0	23.2093	0.10004	0
NC-041	0.493662	60.7272	0	0	0	0	29.1261	5.97732	0	3.47565	0	0.200133
NC-042	0.3	68.7267	0	0	0	0	28.5467	0.0733333	0	2.35333	0	0
NC-043	0.589338	38.9566	0	0.522368	0.435307	0	54.5406	0	0.133941	3.77043	0.87731	0.174123
NC-044	0.16	33.2267	0	0	0	0.0266667	28.3667	22.52	0	9.04667	0	6.65333
NC-045	0.247029	44.5921	0	0	0	0	21.9188	23.7415	0	9.42716	0	0.073441
NC-046	0	60.2748	0	0	0	0	33.6424	2.11432	0	3.9285	0	0.0400187
NC-047	0.42	52.7867	0	0	0	0	38.78	0	0.02	7.88	0	0.113333
NC-048	0.20024	41.0693	0	0.020024	0	0	20.7449	11.9009	0	25.7976	0	0.266987
NC-049	0.140075	42.1892	0	0.00667022	0	0	26.4141	14.8546	0	1.75427	0	14.6411
NC-050	0.04	58.22	0	0	0	0	33.4733	3.53333	0	4.73333	0	0
NC-051	0.0533404	59.3079	0	0	0	0	17.3356	20.0893	0	3.21376	0	0
NC-052	0.0733333	50.26	0	0.0133333	0.16	0	42.1733	0.0933333	0	6.6	0	0.626667
NC-053	0.193372	55.0844	0.046676	0	0	0	29.3992	5.6678	0.040008	9.56858	0	0
NC-054	0.153333	51.8067	0	0	0	0	31.04	0.0333333	0	16.9667	0	0
NC-055	0.320107	47.4358	0	0	0	0	32.0974	7.00233	0.0200067	10.3568	0.113371	2.65422
NC-056	0	38.3933	0	0	0	0	43.5067	0.04	0	18.0467	0	0.0133333
NC-057	0.013344	54.4436	0	0	0	0	30.5578	1.84147	0.26688	12.3632	0	0.513744
NC-058	0.00666667	49.5333	0	0	0	0.00666667	25.7133	19.68	0.02	1.96667	0	3.07333
NC-059	0.113652	48.1749	0	0.0200562	0	0	36.2281	0.00668539	0.193876	13.8254	0.935954	0.501404
NC-060	0.146765	45.6104	0	0.0133422	0	0	42.9887	0	0.113409	7.09807	0.0200133	4.00934
NC-061	0.113379	54.2217	0.0333467	0	0	0.020008	18.6741	14.7259	0	12.2116	0	0
NC-062	0.3001	32.9577	0	0.06002	0	0	42.3008	0	0.00666889	24.3348	0.0400133	0
NC-063	0.060008	58.5611	0	0	0	0	34.6179	0	0	6.7609	0	0
NC-064	0.146725	54.4685	0	0	0	0	44.4511	0.0133387	0	0.913699	0	0.00666933
NC-065	0.100033	56.3855	0	0.3001	0	0.00666889	34.4315	0.653551	0	7.6092	0	0.513505
NC-066	0.0466667	59.2933	0	0	0	0	34.3133	0.113333	0	6.23333	0	0
NC-067	0.0869682	45.0361	0	0	0	0.0401391	38.2593	7.1247	0	9.45277	0	0
NC-068	0.193333	54.7533	0	0	0	0	30.16	4.48	0	10.4	0.0133333	0
NC-069	0.533476	53.1275	0	0	0	0	10.4428	15.6242	0	5.42145	0	14.8506
NC-070	0.753384	54.337	0	0.180012	0	0	37.7825	0	0.00666711	6.94046	0	0
NC-071	0.0666667	56.9867	0	0.0266667	0	0	28.52	10.2867	0	4.11333	0	0
NC-072	0.40008	54.0575	0	0	0	0	33.0466	0	0	12.4292	0	0.06668
NC-073	0.106681	56.1408	0	0.0466729	0	0	39.4386	0	0	4.22056	0.0466729	0
NC-074	0.473586	40.7484	0	0.106724	0	0	53.0816	0	0.126734	5.18276	0.113394	0.166756
NC-075	0.374908	31.2446	0	0.0267791	0	0	41.7152	0.341434	1.48624	24.5966	0	0.214233
NC-076	0.0666667	48.7333	0	0.02	0	0.0533333	33.44	0.213333	0.0133333	17.4467	0	0.0133333
NC-077	0.273516	50.1534	0.0200133	0	0	0	33.7292	12.4216	0	3.32221	0	0.0800534
NC-078	0.06	42.04	0	0	0	0.0933333	32.7333	0.226667	0	24.8467	0	0
NC-079	0.0200133	64.6898	0	0.0466978	0	0	25.3235	0	0	9.82655	0	0.0933956
NC-080	0.0801175	52.2767	0	0.073441	0	0.00667646	31.0455	0	0.500734	6.93016	0	9.08666
NC-081	0.0133333	60.5667	0	0	0	0	31.3333	0.00666667	0	8.08	0	0
NC-082	0.793439	34.7113	0	0	0	0	36.0181	1.18682	0	2.22696	0	25.0633
NC-083	0.0800854	58.0152	0	0	0	0.00667379	26.4949	1.53497	0	13.8681	0	0
NC-084	0.520382	40.9767	0	0.393622	0.353593	0	45.5801	0	0.146774	5.97772	0.0733872	5.97772
NC-085	0.353451	54.6916	0.106702	0	0	0	29.5699	0.0266756	0.206736	14.9783	0	0.0666889
NC-086	1.19333	47.5733	0	0	0	0	39.0267	0.0266667	0	12.18	0	0
NC-087	0.22	60.8667	0	0	0	0	11.32	18.24	0	5.08667	0	4.26667
NC-089	0.020004	62.9459	0	0	0	0	16.5967	2.74055	0	16.65	0	1.04688
NC-090	0.794446	36.0505	0	0.00667601	0	0	48.9485	0	0.607517	8.15809	0.767742	4.66653
NC-092	0.180192	56.914	0	0	0	0	23.4383	2.47597	0	16.8914	0	0.100107
NC-093	0.493399	35.038	0	0	0	0	37.0583	0.65342	0.0666756	26.1968	0.493399	0
NC-094	0.48	43.3	0.00666667	0	0	0	23.5333	0.12	0	7.12	0	25.44
NC-095	0.46	55.72	0	0.0466667	0	0	24.26	0	0	19.5133	0	0
NC-096	0.546667	55.98	0	0	0	0	32.0533	4.58	0	6.84	0	0
NC-097	0.0866782	55.7541	0	0	0	0	42.2056	0	0.0533404	1.72023	0.113348	0.0666756
NC-098	0.593531	56.8456	0	0	0	0.12004	30.6569	0	0	11.7839	0	0
NC-099	2.50067	62.2766	0	0	0	0	31.175	0.0533476	0	3.9944	0	0
NC-100	1.7139	35.6319	0	0.0933645	0	0	48.8496	0.0133378	0.460153	10.8236	0.0800267	2.33411
NC-101	0.226727	54.7479	0	0.100027	0	0	35.7495	2.58736	0.00666844	6.36836	0.193385	0.0200053
NC-102	0.106695	53.6943	0	0.0466791	0	0	21.2657	18.585	0	6.30168	0	0
NC-103	0.246683	56.3638	0	0.0866724	0	0	37.0958	0.586706	0	5.44703	0	0.173345
NC-104	0.160075	60.6416	0	0.100047	0	0	22.177	10.4515	0	6.423	0	0.0466885
NC-105	0.333333	63.1133	0	0.16	0	0	30.5867	2.74	0.0133333	3.05333	0	0
NC-106	0.233333	48.28	0	0.153333	0	0	45.8867	0.1	0.0466667	5.23333	0	0.0666667
NC-107	0.113333	64.9133	0	0.08	0	0	31.06	0.753333	0	3.03333	0	0.0466667
NC-108	3.45333	43.5667	0	0.04	0	0	41.8867	0	0.153333	8.58	0	2.32
NC-109	0.220059	53.3276	0	0	0	0	40.124	0	0	6.24833	0.0733529	0.00666844
NC-110	0.286724	37.6342	0	0.013336	0	0	36.674	1.15356	0.226712	10.5488	0.040008	13.4227
NC-112	0.27337	53.0471	0	0.0133351	0	0	28.1438	0.0133351	0	18.5091	0	0
NC-113	0.226803	47.4618	0	0	0	0	39.964	8.09152	0.00667067	4.21586	0.0266827	0.00667067
NC-114	0.120008	39.8627	0	0.0400027	0	0	45.083	2.83352	4.29362	7.43383	0.25335	0.0800053
NC-115	0.313396	61.1722	0	0	0	0	28.319	0	0	10.1954	0	0
NC-116	0.0666667	57.7267	0	0	0	0	33.78	6.69333	0	1.73333	0	0
NC-118	0.406667	31.9267	0	0	0	0	43.0867	13.5267	0	10.8467	0	0.206667
NC-119	0.213333	43.34	0	0	0	0	29.4333	2.63333	0	4.40667	0	19.9733
NC-120	0.78	39.32	0	0	0	0	45.6	0.753333	0	4.11333	0	9.43333
NC-121	0.0200013	74.0649	0	0.0133342	0	0	25.3084	0.0333356	0	0.433362	0	0.126675
NC-122	0.42	55.9533	0	0	0	0	31.2667	0.00666667	0	4.71333	0	7.64
NC-124	0.0666667	51.1933	0	0.146667	0	0	46.9067	0.233333	0	0.846667	0.266667	0.34
NC-125	1.14674	59.1973	0	0	0	0	25.235	0.0400027	0	14.381	0	0
NC-126	0.63346	57.3448	0	0	0	0	39.7946	0.753484	0	1.47363	0	0

## Sheet: Genus
Supplementary Data 1. Relative abundance of 111 metabolic syndrome patients at genus level
Sample ID	Methanobrevibacter	Methanosphaera	Candidatus Methanomethylophilus	Candidatus Methanoplasma	RumEn M2	uncultured	uncultured bacterium	RB41	uncultured Acidobacteria bacterium	uncultured bacterium	uncultured bacterium	Vicinamibacter	Actinomyces	Alloscardovia	Bifidobacterium	Corynebacterium 1	Rothia	Actinoplanes	Atopobium	Coriobacteriaceae UCG-002	Libanicoccus	Olsenella	Collinsella	Enorma	uncultured	Adlercreutzia	CHKCI002	Eggerthella	Enterorhabdus	Gordonibacter	Paraeggerthella	Senegalimassilia	Slackia	uncultured	uncultured bacterium	Gaiella	uncultured Actinomycetales bacterium	uncultured bacterium SJA-176	uncultured bacterium	Bacteroides	uncultured bacterium	uncultured Cytophagales bacterium	Barnesiella	Coprobacter	uncultured	Butyricimonas	Odoribacter	Sanguibacteroides	uncultured bacterium
NC-001	0	0	0	0.054757	0.0273785	0	0	0	0	0	0	0	0	0	0.102669	0	0	0	0	0	0	0	0.499658	0	0	0	0	0	0.123203	0	0	0.0821355	0.0136893	0.109514	0	0	0	0	0	16.0507	0	0	0.109514	0.0205339	0.00684463	0.499658	1.51951	0.0752909	0
NC-002	0	0	0	0	0	0	0	0	0	0	0	0	0	0	1.8599	0	0	0	0	0	0	0	0.203638	0	0	0	0	0	0	0	0	0.0135759	0	0	0	0	0	0	0	4.35786	0	0	0	0	0	0.400489	0.685582	0	0
NC-003	0	0	0	0	0	0	0	0	0	0	0	0.0202456	0	0	0	0	0	0	0	0	0	0	0.283439	0	0	0	0	0	0.00674855	0	0	0.0404913	0	0.0202456	0	0	0	0	0	12.7615	0	0	0.485896	0	0	0.182211	0.344176	0	0
NC-005	0	0	0	0	0	0	0	0	0	0	0	0	0	0	0.504405	0	0.0470778	0	0	0	0.302643	0	0.168135	0	0	0	0	0	0.289192	0	0	0.0739794	0.107606	0.141233	0	0	0	0	0	4.90282	0	0	0.41025	0.0941556	0	0.396799	0.282467	0	0
NC-006	0	0	0	0	0	0	0	0	0	0	0	0	0	0	0	0	0	0	0	0	0	0	0.182199	0	0	0	0	0	0.0134962	0	0	0.0269924	0.0202443	0	0	0	0	0	0	18.7192	0	0	0.0809771	0	0	0.512855	0.789527	0	0
NC-007	0	0	0	0	0	0	0	0	0	0	0	0	0	0	0	0	0	0	0	0	0	0	0.124224	0	0.00690131	0	0	0	0	0	0	0.0207039	0.0621118	0	0	0	0	0	0	24.6515	0	0	0	0.0138026	0	0.0552105	0.131125	0	0
NC-008	0	0	0	0	0	0	0	0	0	0	0	0	0	0	0	0.0200454	0	0	0	0	0	0	0.00668181	0	0	0	0	0	0	0	0	0	0	0	0	0	0	0	0	25.892	0	0	0.0334091	0	0	0.0200454	0.2205	0	0
NC-009	0	0	0	0	0	0	0	0	0	0	0	0	0	0	0.416275	0	0	0	0	0	0	0	0.161139	0	0	0	0	0	0	0	0	0	0.0134282	0	0	0	0	0	0	5.31086	0	0	0	0	0.0402847	0	0.0738552	0	0
NC-010	0	0	0	0	0	0	0	0	0	0	0	0	0	0	0.128535	0	0	0	0	0	0	0	0.0473549	0	0	0	0	0	0.01353	0	0	0.0338249	0	0	0	0	0	0	0	18.3534	0	0	0.669733	0	0	0.392369	0.453254	0	0
NC-011	0	0	0	0	0	0	0	0	0	0	0	0	0	0	0.0208507	0	0	0	0	0	0	0	0.368363	0	0.00695024	0	0	0	0.0625521	0	0	0.0208507	0	0	0	0	0	0	0	10.2863	0	0	0.0208507	0	0	0.243258	0.0278009	0	0
NC-012	0	0	0	0	0	0	0	0	0	0	0	0	0	0	0.861134	0	0	0	0	0	0	0	0.379713	0	0	0	0	0	0	0	0	0	0	0	0	0	0	0	0	25.7187	0	0	0.0949281	0.101709	0	0.162734	0.976404	0	0
NC-013	0	0	0	0	0.0340344	0	0	0	0	0	0	0	0	0	0.0544551	0	0	0	0	0	0	0	0.367572	0	0.00680689	0	0	0	0	0	0	0	0	0	0	0	0	0	0	18.8959	0	0	0.333538	0	0	0.551358	0.714723	0	0
NC-020	0	0	0	0	0	0	0	0	0	0	0	0	0	0	0.725779	0	0	0	0	0	0	0	0.150633	0	0	0	0	0	0	0	0	0	0.00684697	0	0	0	0	0	0	17.9391	0	0	5.54605	0.0410818	0	0.527217	0.273879	0.0547758	0
NC-021	0	0	0	0	0	0	0	0	0	0	0	0	0	0	0.127124	0	0	0	0	0	0	0	1.02369	0	0	0	0	0	0	0	0	0	0	0	0	0	0	0	0	16.5195	0	0	0	0	0	0	0.100361	0	0
NC-022	0	0	0	0	0	0	0	0	0	0	0	0	0	0	0.0469295	0	0	0	0	0	0	0	1.09949	0	0.113972	0.0201126	0	0	0	0	0	0	0	0	0	0	0	0	0	45.8903	0	0	1.42129	0.0469295	0	0.569858	0.522928	0	0
NC-023	0	0	0	0	0	0	0	0	0	0	0	0	0	0	0	0	0	0	0	0	0	0	0	0	0	0	0	0	0	0	0	0.073771	0	0	0	0	0	0	0	63.6443	0	0	0	0	0	0	0	0	0
NC-024	0	0	0	0	0	0	0	0	0	0	0	0	0	0	0	0	0	0	0	0	0	0	0.0877371	0	0	0	0	0.013498	0	0	0	0	0	0	0	0	0	0	0	21.4888	0	0	0.344199	0.013498	0	0.121482	0.283458	0	0
NC-025	0	0	0	0	0	0	0	0	0	0	0	0	0	0	0	0	0	0	0	0	0	0	0.241963	0	0	0	0	0	0	0	0	0	0	0	0	0	0	0	0	43.1939	0	0	0.0553059	0	0	0	0.124438	0	0
NC-026	0	0	0	0	0	0	0	0	0	0	0	0	0	0	0	0	0	0	0	0	0	0	0.0418907	0	0	0	0	0.0139636	0	0	0	0.0418907	0	0	0	0	0	0	0	33.9873	0	0	2.65308	0	0	0.872722	0.495706	0	0
NC-027	0	0	0	0	0	0	0	0	0	0	0	0	0	0	0	0	0	0	0	0	0	0	0.0673854	0	0	0	0	0	0	0	0	0	0	0.0471698	0	0	0	0	0	26.2129	0	0	0.0134771	0	0	0.0404313	0.229111	0	0
NC-029	0	0	0	0	0	0	0	0	0	0	0	0	0	0	0.169342	0	0.0270948	0	0	0	0.0406421	0	0.629953	0	0	0.0677369	0	0.0948317	0.0338685	0	0	0	0	0	0	0	0	0	0	20.6191	0	0	3.14299	0.0270948	0	0.18289	0.176116	0	0
NC-031	0	0	0	0	0	0	0	0	0	0	0	0	0	0	2.12795	0	0	0	0	0	0	15.0188	0.307903	0	0	0	0	0	0	0	0	0	0	0	0	0	0	0	0	40.7663	0	0	0.109477	0	0	0	0	0	0
NC-033	0	0	0	0	0	0	0	0	0	0	0	0	0	0	0	0	0	0	0	0	0	0.0272276	0.30631	0	0	0	0	0	0	0	0	0.0136138	0	0.0204207	0	0	0	0	0	14.5599	0	0	0	0.1974	0	0.0884896	0.898509	0	0
NC-034	0	0	0	0	0	0	0	0	0	0	0	0	0	0	2.36973	0	0	0	0	0	0	0	0.390467	0	0	0	0	0.0201966	0	0	0	0	0	0	0	0	0	0	0	22.3913	0	0	1.54167	0	0	0.0875185	0.235627	0	0
NC-035	0	0	0	0	0	0	0	0	0	0	0	0	0	0	0	0	0	0	0	0	0	0	0.00671727	0	0.0134345	0	0	0	0	0	0	0	0	0	0	0	0	0	0	31.8936	0	0	0.537382	0.0403036	0	0.779203	6.60979	0.0335864	0
NC-036	0	0	0	0	0	0	0	0	0	0	0	0	0	0	0	0	0	0	0	0	0	0	0.264892	0	0.0679209	0	0	0.00679209	0	0	0	0	0	0	0	0	0	0	0	30.0143	0	0	0.407526	0.326021	0	0.326021	2.54704	0	0
NC-037	0	0	0	0	0	0	0	0	0.0135787	0	0	0	0	0	0.0135787	0	0	0	0	0	0	0	0.386992	0	0.0611039	0	0	0	0.0882613	0	0	0.0475253	0.040736	0	0	0	0	0	0	12.7096	0	0	0.0882613	0	0	0.108629	0.29873	0.020368	0
NC-038	0	0	0	0	0	0	0	0	0	0	0	0	0	0	0.26185	0	0	0	0	0	0	0	2.45737	0	0	0	0	0.0537129	0	0	0	0	0	0	0	0	0	0	0	41.2179	0	0	1.12797	0	0	0.469988	0.859406	0	0
NC-039	0	0	0	0	0	0	0	0	0	0	0	0	0	0	0.0201221	0	0	0	0	0	0	0	0.0804883	0	0	0	0	0	0	0	0	0	0	0	0	0	0	0	0	27.2788	0	0	0.395734	0	0	0.0134147	0.389027	0	0
NC-040	0	0	0	0	0	0	0	0	0	0	0	0	0	0	0.0536949	0	0	0	0	0	0	0	0.167796	0	0.00671186	0	0	0	0	0	0	0	0.0536949	0	0.093966	0	0	0	0	20.3235	0	0	0	0.00671186	0	0.0134237	0.0335593	0	0
NC-041	0	0	0	0	0	0	0	0	0	0	0	0	0	0	0.180941	0	0	0	0	0	0	0	0.314971	0	0	0	0	0	0	0	0	0	0	0	0	0	0	0	0	17.9936	0	0	0.623241	0	0	0.502614	1.62177	0	0
NC-042	0	0	0	0	0	0	0	0	0	0	0	0	0	0	0.180989	0	0.00670331	0	0	0	0	0	0.0804397	0	0	0	0	0	0	0	0	0	0.0335166	0	0	0	0	0	0	67.1605	0	0	0	0	0	0	0	0	0
NC-043	0.237762	0	0	0	0	0.034965	0	0	0	0	0	0	0	0	0.00699301	0	0	0	0.013986	0	0	0	0.111888	0	0	0	0	0	0.251748	0	0	0.13986	0	0.0909091	0	0	0	0	0	22.2727	0	0	0	0	0	0.79021	0.804196	0.188811	0
NC-044	0	0	0	0	0	0	0	0	0	0	0	0	0	0	0.0272053	0	0	0	0.0272053	0	0	0	0.020404	0	0	0	0	0	0	0	0.020404	0.0680133	0	0	0	0	0	0	0	27.7086	0	0	0	0	0	0	0.326464	0	0
NC-045	0	0	0	0	0	0	0.0341834	0	0	0	0	0	0	0	0.218774	0	0	0	0	0	0	0	0	0	0	0	0	0.0341834	0	0	0	0	0	0	0	0	0	0	0.0957134	37.7931	0	0	0	0	0	0.273467	0	0	0
NC-046	0	0	0	0	0	0	0	0	0	0	0	0	0	0	0	0	0	0	0	0	0	0	0	0	0	0	0	0	0	0	0	0	0	0	0	0	0	0	0	37.9746	0	0	0.0335999	0	0	0.362879	0.12096	0	0
NC-047	0	0	0	0	0	0	0	0	0	0	0	0	0	0	0.174415	0	0	0	0	0	0	0	0.194539	0	0	0	0	0	0	0	0	0	0	0.0402495	0.0134165	0	0	0	0	43.1475	0	0	0.127457	0.0603743	0	1.2209	0.194539	0	0
NC-048	0	0	0	0	0	0	0	0	0	0	0	0	0	0	0	0	0	0	0	0	0	0	0.0878616	0	0	0	0	0	0.0473101	0	0	0.0270343	0	0.0405515	0	0	0	0	0	18.6672	0	0	0	0.00675858	0	0.337929	0.297378	0	0
NC-049	0	0	0	0	0	0	0	0	0	0	0	0	0	0	0.0203238	0	0	0	0	0	0	0	0	0.0270984	0	0	0	0.0745207	0	0	0.0203238	0	0	0	0	0	0	0	0	36.8606	0	0	1.51074	0	0	0.372603	0	0	0
NC-050	0	0	0	0	0	0	0	0	0	0	0	0	0	0	0	0	0	0	0	0	0	0	0.0270453	0	0	0	0	0.0135227	0	0	0	0	0	0	0	0	0	0	0	24.7803	0	0	5.20622	0	0	0	0	0	0
NC-051	0	0	0	0	0	0	0	0	0	0	0	0	0	0	0	0	0	0	0	0	0	0	0.0536769	0	0	0	0	0	0	0	0	0	0	0	0	0	0	0	0	31.9713	0	0	0	0	0	0	0.456253	0	0
NC-052	0	0	0	0	0	0	0	0	0	0	0	0	0	0	0	0	0	0	0	0	0	0	0.0618047	0	0	0	0	0.0137344	0	0	0	0	0	0	0	0	0	0	0	34.645	0	0	0	0	0	0.65925	0.260953	0	0
NC-053	0	0	0	0	0	0	0	0	0	0	0	0	0	0	0	0	0	0	0	0	0	0.0409193	0.150038	0	0.00681989	0	0	0	0	0	0	0	0	0	0	0	0	0	0	6.58801	0	0.0204597	0	0	0	0.204597	1.67769	0.0954784	0
NC-054	0	0	0	0	0	0	0	0	0	0	0	0	0	0	0.0471539	0	0	0	0	0	0	0	0.10778	0	0	0	0	0	0	0	0	0	0	0	0	0	0	0	0	7.29539	0	0	0.323341	0	0	0.0808353	0.296396	0	0
NC-055	0	0	0	0	0	0	0	0	0	0	0	0	0	0	0.0270234	0	0	0	0	0	0	0	0.256722	0	0	0	0	0	0	0	0	0.0405351	0	0	0	0	0	0	0	31.158	0	0	0.00675584	0.0405351	0	0.425618	0.513444	0.0202675	0
NC-056	0	0	0	0	0	0	0	0	0	0	0	0	0	0	0	0	0	0	0	0	0	0	0	0	0	0	0	0	0	0	0	0	0	0	0	0	0	0	0	36.94	0	0	0.210426	0	0	0.251154	0.868857	0	0
NC-057	0	0	0	0	0	0	0	0	0	0	0	0	0.0134617	0	0	0	0	0	0	0	0	0	0	0	0	0	0	0	0	0	0	0	0	0	0	0	0	0	0	27.8657	0	0	0	0.0875008	0	0.316349	1.66925	0	0
NC-058	0	0	0	0	0	0	0	0	0	0	0	0	0	0	0	0	0	0	0	0	0	0	0	0	0	0	0	0	0	0	0	0.00677231	0	0	0	0	0	0	0	30.3535	0	0	0.0609508	0.0135446	0	0.257348	0.419884	0.0203169	0
NC-059	0	0	0.0407553	0	0	0	0	0	0	0	0	0	0	0	0	0	0	0	0	0	0	0	0.0679256	0	0	0	0	0	0.0407553	0	0	0.00679256	0	0	0	0	0	0	0	3.91251	0.176606	0	0	0	0	0.122266	0.0815107	0	0
NC-060	0	0	0	0	0	0	0	0	0	0	0	0	0	0	0	0	0.0138696	0	0	0	0	0	0.110957	0	0	0	0	0	0.00693481	0	0	0.0208044	0	0	0	0	0	0	0	40.3745	0	0	0.117892	0	0	0.679612	0.984743	0.0416089	0
NC-061	0	0	0	0	0	0	0	0	0	0	0	0	0	0	0.0133726	0	0	0	0	0	0	0	0.0668628	0	0	0	0	0.0267451	0	0	0	0	0	0	0	0	0.00668628	0	0	54.1254	0	0	0	0	0	0	0	0	0
NC-062	0	0	0	0	0	0	0	0	0	0	0	0	0.0941113	0	0	0	0	0	0	0	0	0.0336112	0.0403334	0	0	0	0	0	0.0268889	0	0	0.0672224	0.0134445	0.0268889	0	0	0	0	0	12.7655	0	0	0.168056	0.0403334	0	0.90078	0.665501	0	0
NC-063	0	0	0	0	0	0	0	0	0	0	0	0	0	0	0	0	0.0404313	0	0	0	0	0	0	0	0	0	0	0.0202156	0	0	0	0	0	0	0	0	0	0	0	58.0189	0	0	0	0	0	0	0	0	0
NC-064	0	0	0	0	0	0	0	0	0	0	0	0	0	0	0	0	0	0	0	0	0	0	0.0671501	0	0.0805802	0	0	0	0	0	0	0	0	0	0	0	0	0	0	30.5869	0	0	0.664786	0.020145	0	0.335751	0.114155	0	0
NC-065	0	0	0	0	0	0	0	0	0	0	0	0	0	0	0	0	0	0	0	0	0	0	0.0608931	0	0	0	0	0	0	0	0	0	0	0.0405954	0	0	0	0	0	49.6076	0	0	0.365359	0	0	0.994587	0.622463	0	0
NC-066	0	0	0	0	0	0	0	0	0	0	0	0	0	0	0	0	0.0203128	0	0	0	0	0	0.0203128	0	0	0	0	0	0	0	0	0	0	0.00677094	0	0	0	0	0	17.4487	0	0	0.0812513	0	0	0.0203128	0.440111	0	0
NC-067	0	0	0	0	0	0	0	0	0	0	0	0	0	0	0	0	0	0	0	0	0	0	0.0877904	0	0	0	0	0	0	0	0	0	0	0	0	0	0	0	0	24.2504	0	0	0.00675311	0	0	0.0405186	0.0877904	0	0
NC-068	0	0	0	0	0	0	0	0	0	0	0	0	0	0	0	0	0	0	0	0	0	0	0.169296	0	0	0	0	0	0	0	0	0.0270874	0	0	0	0	0	0	0	9.76502	0	0	0	0	0	0.142209	0.189612	0	0
NC-069	0	0	0	0	0	0	0	0	0	0	0	0	0	0	0.538938	0	0	0	0	0	0	0	0	0	0	0	0	0	0	0	0	0	0	0	0	0	0	0.00673673	0	52.56	0	0	0	1.08461	0	0	0	0	0
NC-070	0	0	0	0	0	0	0	0	0	0	0	0	0	0	0.318407	0	0.0203238	0	0	0	0	0.0474223	0.210013	0	0	0	0	0	0.033873	0	0	0.0270984	0.0203238	0.0880699	0	0	0	0	0	8.65118	0	0	0.142267	0.00677461	0	0.873925	0.968769	0	0
NC-071	0	0	0	0	0	0	0	0	0	0	0	0	0	0	0.0136565	0	0.0136565	0	0	0	0	0	0	0	0	0	0	0.0409696	0	0	0	0	0	0	0	0	0	0	0	56.8385	0	0	0	0	0	0	0.505292	0	0
NC-072	0	0	0	0	0	0	0	0	0	0	0	0	0	0	0	0	0	0	0	0	0	0	0.360103	0	0	0	0	0	0	0	0	0	0.0475608	0	0	0	0	0	0	3.05069	0	0	0.0203832	0	0	0.0135888	0.0475608	0	0
NC-073	0	0	0	0	0	0	0	0	0	0	0	0	0	0	0.0134798	0	0	0	0	0	0	0	0.0673991	0	0.0269596	0	0	0	0	0	0	0	0	0	0	0	0	0	0	6.74665	0	0	0.0336995	0	0	0.235897	0.390915	0	0
NC-074	0	0	0	0	0	0	0	0	0	0	0	0	0.0272331	0	0	0	0	0	0.0204248	0	0	0	0.258715	0	0.115741	0.0136166	0	0.0204248	0	0	0	0	0	0	0	0	0	0	0	24.4145	0	0	0	0.00680828	0	0.374455	3.47903	0	0
NC-075	0.00676865	0	0	0	0	0.0203059	0	0	0	0	0	0	0	0	0	0	0	0	0	0	0	0.0270746	0.243671	0	0	0	0	0	0.0541492	0	0	0	0.0203059	0.0338432	0	0	0	0	0	6.72127	0	0	0.0270746	0.236903	0	0.521186	5.78043	0.230134	0
NC-076	0	0	0	0	0	0	0	0	0	0	0	0	0	0	0.0202334	0	0.0134889	0	0	0	0	0	0.0269778	0	0	0	0	0	0	0	0	0	0	0.00674445	0	0	0	0	0	4.39738	0	0	0.0134889	0.0134889	0	0	0.0607001	0	0
NC-077	0	0	0	0	0	0	0	0.0512333	0	0	0	0	0	0	0.0731904	0	0	0	0	0	0	0	0.182976	0	0	0	0	0	0	0	0	0	0.0292761	0	0	0.0146381	0	0	0	40.4743	0	0	0	0	0	3.08863	0.644075	0	0
NC-078	0	0	0	0	0	0	0	0	0	0	0	0	0.021427	0.0285694	0	0	0	0	0	0	0	0	0	0	0	0	0	0	0	0	0	0.0142847	0	0	0	0	0	0	0	45.0182	0	0	0	0	0	0	0	0	0
NC-079	0	0	0	0	0	0	0	0	0	0	0	0	0	0	0.00672676	0	0	0	0	0.0134535	0	0	0	0	0	0	0	0	0	0	0	0	0	0	0	0	0	0	0	61.6978	0	0	0	0	0	0.0201803	2.13238	0	0
NC-080	0	0	0	0	0	0	0	0	0	0	0	0	0	0	0.0203046	0	0	0	0	0	0	0	0.0270728	0	0.0338409	0	0	0	0	0	0	0	0	0	0	0	0	0	0	39.7225	0	0	0.0541455	0.0135364	0	0.189509	1.10321	0	0
NC-081	0	0	0	0	0	0	0	0	0	0	0	0	0	0	0	0	0	0	0	0	0	0	0.0135217	0	0	0	0	0	0	0	0	0	0	0	0	0	0	0	0	18.2543	0	0	0.277196	0	0	0	0	0	0
NC-082	0	0	0	0	0	0	0	0	0	0	0	0	0	0	0.411777	0	0	0	0	0	0	0	0.329421	0	0	0	0	0	0	0	0	0	0.0754924	0	0	0	0	0	0	25.7017	0	0	0	0.404914	0	0.761787	0.322559	0	0
NC-083	0	0	0	0	0	0	0	0	0	0	0	0	0	0	0	0	0	0	0	0	0	0	0.074214	0	0	0	0	0	0	0	0	0	0	0.00674673	0	0	0	0	0	17.1569	0	0	0	0	0	0.539738	0.796114	0	0
NC-084	0	0	0	0	0	0	0	0	0	0	0	0	0	0	0	0	0	0	0	0	0	0	0.498684	0	0.041557	0	0	0	0	0	0	0	0	0	0	0	0	0	0	18.7976	0	0	0.083114	0.0346308	0	0.879623	5.45089	0	0
NC-085	0	0	0	0	0	0	0	0	0	0.0203266	0	0	0	0	0.264246	0	0.0203266	0	0	0	0	0	0.0745308	0	0	0	0	0	0	0	0	0	0	0	0	0	0	0	0	3.67911	0	0	0.0542042	0	0	0.0813063	0.31845	0	0
NC-086	0	0	0	0	0	0	0	0	0	0	0	0	0	0	0.658204	0	0	0	0	0	0	0	0.261938	0	0.208207	0	0	0.07388	0	0	0	0	0	0	0	0	0	0	0	27.6379	0	0	1.28954	0.0268655	0	0.167909	2.55894	0	0
NC-087	0	0	0	0	0	0	0	0	0	0	0	0	0	0	0.121245	0	0	0	0	0	0	0	0.0808299	0	0	0	0	0	0	0	0	0	0.0202075	0	0	0	0	0	0	55.2674	0	0	0	0.478243	0	0	0.505187	0	0
NC-089	0	0	0	0	0	0	0	0	0	0	0	0	0	0	0	0	0	0	0	0	0	0	0	0	0	0	0	0.020079	0	0	0	0	0	0	0	0	0	0	0	39.1272	0	0	0	0	0	0.0669299	0.120474	0	0
NC-090	0	0	0	0	0	0	0	0	0	0	0	0	0	0	0.0135062	0	0	0	0	0	0	0.0270124	0.553755	0	0	0	0.0742842	0	0	0	0	0.0675311	0.0135062	0.0540249	0	0	0	0	0	5.7604	0	0	1.83009	0.114803	0	0.89141	1.43166	0.148568	0
NC-092	0	0	0	0	0	0	0	0	0	0	0	0	0	0	0	0	0	0	0	0	0	0	0.155574	0	0	0	0	0	0	0	0	0	0.0270563	0	0	0	0	0	0	52.0698	0	0	0.277327	0.0202922	0	0.54789	0.121753	0	0
NC-093	0	0	0	0	0	0	0	0	0	0	0	0	0	0	0	0	0	0	0	0	0	0.00671592	0.241773	0	0.0134318	0	0	0	0.114171	0	0	0.0873069	0.0335796	0	0	0	0	0	0	26.6017	0	0	0.523842	0.0738751	0	0.255205	0.758899	0	0
NC-094	0	0	0	0	0	0	0	0	0	0	0	0	0	0	0	0	0	0	0	0	0	0	0.0133941	0	0	0	0	0.468792	0	0	0	0	0	0	0	0	0	0	0	25.7769	0	0	0	0.0401822	0	0.00669703	2.97348	0	0
NC-095	0	0	0	0	0	0	0	0	0	0	0	0	0	0	0.167684	0	0	0	0	0	0	0	0.221343	0	0	0	0	0	0	0	0	0.0201221	0	0.0536589	0	0	0	0	0	7.23053	0	0	1.08659	0.0469515	0	0.617077	0.114025	0	0
NC-096	0	0	0	0	0	0	0	0	0	0	0	0	0	0	0	0	0.0270416	0	0	0	0	0	0.49351	0	0	0	0	0	0	0	0	0.0270416	0	0	0	0	0	0	0	26.7645	0	0	0.0135208	0	0	0.101406	0.932937	0	0
NC-097	0	0.00673537	0	0	0	0	0	0	0	0	0	0	0	0	0	0	0	0	0	0	0	0	0.0202061	0	0.0134707	0	0	0	0.0269415	0	0	0.0269415	0	0	0	0	0	0	0	1.71752	0	0	0.0404122	0.0202061	0	0.0808244	0.0942951	0	0
NC-098	0	0	0	0	0	0	0	0	0	0	0.0201261	0	0.00670871	0	0.194553	0	0.161009	0	0	0	0	0	0.234805	0	0	0	0	0	0	0	0	0	0	0	0	0	0	0	0	4.97115	0	0	0.0134174	0.0402522	0	0	0	0	0
NC-099	0	0	0	0	0	0	0	0	0	0	0	0	0	0	1.63528	0	0	0	0	0	0	0	0.837745	0	0.0134039	0	0	0	0.0268079	0	0	0	0	0	0	0	0	0	0	30.2862	0	0	0	0.0938275	0	0.120635	0.502647	0	0
NC-100	0	0	0	0	0	0	0	0	0	0	0	0	0	0	0.604167	0	0	0	0	0	0	0	1.08333	0	0.0138889	0.0833333	0	0	0	0	0	0	0	0	0	0	0	0	0	20.8542	0	0	0.0347222	0.0208333	0	0.6875	2.00694	0	0
NC-101	0	0	0	0	0	0	0	0	0	0	0	0	0	0	0.0542336	0	0	0.0067792	0	0	0	0	0.16948	0	0	0	0	0	0	0	0	0	0	0	0	0	0	0	0	27.327	0	0	0.0881296	0.0271168	0	1.3355	1.1728	0.0203376	0.0067792
NC-102	0	0	0	0	0	0	0	0	0	0	0	0	0	0	0	0	0	0	0	0	0	0	0.0987724	0	0	0	0	0	0	0	0	0	0	0	0	0	0	0	0	55.0374	0	0	0	0	0	0	0	0	0
NC-103	0	0	0	0	0	0	0	0	0	0	0	0	0	0	0	0	0	0	0	0	0	0	0.243046	0	0	0	0	0	0.00675128	0	0	0	0	0	0	0	0	0	0	9.68134	0	0	0.587362	0	0	0.236295	0.364569	0	0
NC-104	0	0	0	0	0	0	0	0	0	0	0	0	0	0	0	0	0	0	0	0	0	0	0.162569	0	0	0	0	0	0	0	0	0	0	0	0	0	0	0	0	10.2757	0	0	0.0541895	0	0	0.223532	0.0135474	0	0
NC-105	0	0	0	0	0	0	0	0	0	0	0	0	0	0	0.00676819	0	0	0	0	0	0	0	0.318105	0	0	0	0	0	0	0	0	0	0.0135364	0	0	0	0	0	0	6.84264	0	0	0	0.00676819	0	0.0135364	0.162437	0	0
NC-106	0	0	0	0	0	0	0	0	0	0	0	0	0	0	0.0547983	0	0	0	0	0	0	0	0.0890472	0	0	0	0	0	0	0	0	0.0547983	0	0.0410987	0	0	0	0	0	3.21255	0	0	0.123296	0	0	0.102747	0.219193	0	0
NC-107	0	0	0	0	0	0	0	0	0	0	0	0	0	0	0.0607821	0	0	0	0	0	0	0	0.0540285	0	0	0	0	0	0	0	0	0	0	0	0	0	0	0	0	48.7337	0	0	0	0	0	0.0945499	0.614574	0	0
NC-108	0	0	0	0	0	0	0	0	0	0	0	0	0	0	2.98377	0	0	0	0	0	0	0.0335255	0.449242	0	0	0	0	0	0	0	0	0.00670511	0	0	0	0	0	0	0	17.2992	0	0	0.187743	0.368781	0	0.241384	0.362076	0	0
NC-109	0	0	0	0	0	0	0	0	0	0	0	0	0	0	0	0	0	0	0	0	0	0	0.195642	0	0.0269851	0	0	0	0	0	0	0	0	0	0	0	0	0	0	13.0068	0	0	1.99015	0.512717	0	0.404776	0.242866	0	0
NC-110	0	0	0	0	0	0	0	0	0	0	0	0	0	0	0.0408608	0	0	0	0	0	0	0	0.170253	0	0	0	0	0.0136203	0.0408608	0	0	0.0272405	0	0	0	0	0	0	0	10.9507	0	0	0.0817216	0	0	0.279215	0.551621	0	0
NC-112	0	0	0	0	0	0	0	0	0	0	0	0	0	0	0	0	0	0	0	0	0	0.180505	0.0935954	0	0	0	0	0	0	0	0	0	0	0	0	0	0	0	0	14.3268	0	0	0.153764	0	0	0.0334269	0.0601685	0	0
NC-113	0	0	0	0	0	0	0	0	0	0	0	0	0	0	0	0	0	0	0	0	0	0.0208754	0.0695846	0	0	0	0	0	0.0139169	0	0	0.0556677	0.0347923	0.0417507	0	0	0	0	0	8.8442	0	0	0.0208754	0	0	0.111335	0.160045	0	0
NC-114	0	0	0	0	0	0	0	0	0	0	0	0	0	0	0	0	0	0	0	0	0	0	0.12177	0	0	0	0	0	0	0	0	0	0	0	0	0	0	0	0	5.71641	0	0	0	0	0	0.128535	0.115005	0.115005	0
NC-115	0	0	0	0	0	0	0	0	0	0	0	0	0	0	0.121729	0	0	0	0	0	0	0	0.155542	0	0.0405762	0	0	0	0	0	0	0	0	0	0	0	0	0	0	31.2978	0	0	0.581592	0.588355	0	0.973828	0.967066	0	0
NC-116	0	0	0	0	0	0	0	0	0	0	0	0	0	0	0.0671231	0	0	0	0	0	0	0	0	0	0	0	0	0	0	0	0	0	0	0	0	0	0	0	0	55.7524	0	0	0	0.456437	0	0	0.704793	0	0
NC-118	0	0	0	0	0	0	0	0	0	0	0	0	0	0	0.124757	0	0	0	0	0	0	0	0.256446	0	0	0	0	0.0415858	0	0	0	0	0	0	0	0	0	0	0	32.5617	0	0	0	0.0623787	0	0	0.221791	0	0
NC-119	0	0	0	0	0	0	0	0	0	0	0	0	0	0	0	0	0	0	0	0	0	0	0.135236	0	0.00676178	0	0	0.0743796	0	0	0	0	0	0	0	0	0	0	0	35.7225	0	0	1.11569	0	0	0.581513	0.0676178	0	0
NC-120	0	0	0	0	0	0	0	0	0	0	0	0	0	0	0.409039	0	0	0	0	0	0	0	0.321867	0	0	0	0	0	0	0.00670556	0	0	0	0.0469389	0	0	0	0	0	34.4263	0	0	0.0134111	0	0	0.0134111	0.375511	0	0
NC-121	0	0	0	0	0	0	0	0	0	0	0	0	0.00688042	0	0	0	0	0	0	0	0	0	0.0137608	0	0	0	0	0	0	0	0	0	0	0	0	0	0	0	0	41.4132	0	0	0	0	0	0	0	0	0
NC-122	0	0	0	0	0	0	0	0	0	0	0	0	0	0	0	0	0	0	0	0	0	0	0.397762	0	0	0	0	0.0269669	0	0	0	0	0	0	0	0	0	0	0	37.5986	0	0	0	0	0	0.276411	0.283152	0	0
NC-124	0	0	0	0	0	0	0	0	0	0	0	0	0	0	0	0	0	0	0	0	0	0	0.042523	0	0.0283487	0	0	0	0	0	0	0	0	0	0	0	0	0	0	13.6145	0	0	0.75124	0	0	0.595322	0.170092	0	0
NC-125	0	0	0	0	0	0	0	0	0	0	0	0	0	0	0.1815	0	0	0	0	0	0	0	0.954558	0	0.0201667	0	0	0	0	0	0	0	0	0	0	0	0	0	0	15.1788	0	0	0	0	0	0	0.0336112	0	0
NC-126	0	0	0	0	0	0	0	0	0	0	0	0	0	0	0	0	0	0	0	0	0	0	0.599586	0	0	0	0	0.0068918	0	0	0	0.0482426	0	0	0	0	0	0	0	11.4748	0	0	0	0	0	0.0620262	0.0206754	0	0
[truncated: 328 more columns]
