# Supplementary material for: Gut Microbiota Profiles of Treated Metabolic Syndrome Patients and their Relationship with Metabolic Health
Source: Sci Rep. 2020 Jun 22;10:10085. doi: 10.1038/s41598-020-67078-3 (PMC7308281; doi:10.1038/s41598-020-67078-3)
Supplement: Supplementary file 3 — Dataset 3. [file 41598_2020_67078_MOESM3_ESM.xlsx]

## Sheet: LEfSe
Supplementary Data 3. Differential abundance test using LEfSe
Taxonomy (Genus)		Enterotypes	LDA	p-value
Prevotella2	2.84365	2	2.34633	0.00360168
Prevotella7	1.95357			-
Prevotella9	3.7025	2	3.40235	1.54274e-19
Ruminococcus_gnavusgroup	1.79747			0.000612088
Holdemanella	1.57646			0.00340777
Haemophilus	1.90006			-
Coprococcus2	1.87345			0.000525703
Romboutsia	1.04358			-
gutmetagenome	1.30917	3	2.17552	0.0177644
ErysipelotrichaceaeUCG_003	1.50402			-
Flavonifractor	1.72494			0.00473725
LachnospiraceaeND3007group	1.24499			-
Oscillibacter	1.56354			-
Negativibacillus	1.09266	3	2.21212	0.0268081
Veillonella	1.98592			-
Paraprevotella	2.01725			-
Azospirillumsp_47_25	1.19222			-
Megamonas	2.33222			-
Alistipes	2.63091	1	2.14292	0.00173098
LachnospiraceaeUCG_006	1.29922			-
LachnospiraceaeUCG_001	1.21748			-
LachnospiraceaeUCG_003	0.833199			-
Akkermansia	2.67595	3	2.33016	0.0062589
PrevotellaceaeUCG_003	1.37782	1	2.03888	0.0143362
Catenibacterium	1.62123			0.00020632
Ruminococcus1	1.89271			0.00515599
Ruminococcus2	1.88812			0.00656859
Klebsiella	2.23141			-
Acinetobacter	0.851937			-
Pygmaiobacter	0.70826			-
Barnesiella	1.93662			-
Fusobacterium	2.92765			-
LachnospiraceaeUCG_010	1.40417	2	2.04646	0.000841771
Bifidobacterium	1.45187			-
ChristensenellaceaeR_7group	2.08495			3.93812e-06
Mitsuokella	1.92342			0.000261573
Pseudomonas	1.24434			-
Eubacterium_ruminantiumgroup	2.12127			8.91526e-05
PrevotellaceaeNK3B31group	1.67821			-
Enterobacter	2.10428			-
RuminococcaceaeUCG_014	1.89341			-
Eubacterium_coprostanoligenesgroup	2.43687	1	2.12214	3.77333e-06
RuminococcaceaeUCG_010	1.46554	1	2.21123	0.000103905
RuminococcaceaeNK4A214group	1.60349	1	2.02304	1.09275e-06
RikenellaceaeRC9gutgroup	2.08354			0.00658044
Lachnoclostridium	2.15022			0.016053
Pasteurella	0.836632			-
Lachnospira	2.19972			-
Parabacteroides	2.22401			0.000166779
UBA1819	1.15525			-
Megasphaera	1.78454			-
Olsenella	1.77323			-
Blautia	2.03483			0.00418237
RuminococcaceaeUCG_005	1.96959	1	2.04278	6.26854e-08
Weissella	1.12553			-
RuminococcaceaeUCG_003	1.51504	1	2.03287	0.00456567
RuminococcaceaeUCG_002	2.62796	1	2.29381	3.72654e-08
Bilophila	1.80305			0.00845164
Ruminococcus_torques_group	2.05318			-
Cetobacterium	1.93654			-
LachnospiraceaeNK4A136group	2.34778			-
Alloprevotella	2.46921	2	2.18383	0.00177037
Anaerostipes	1.53148			-
Bacteroides	3.80055	3	3.35709	1.3485e-16
Butyricimonas	1.75867	1	2.02551	0.00861691
uncultured	1.37398	1	2.06348	9.34531e-06
Sutterella	2.35025			-
unculturedPorphyromonadaceaebacterium	1.25594			-
Agathobacter	2.29488			-
Streptococcus	1.81863			-
Roseburia	2.5421			-
Prevotella	0.682667			-
Lactobacillus	1.63585			-
Succinivibrio	2.28927			-
Hungatella	1.11304	3	2.3449	0.0224834
Necropsobacter	0.75063			-
Eubacterium_halliigroup	1.68668			-
Collinsella	1.5457			0.0282934
Aeromonas	0.927343			-
Fournierella	1.02063			-
Parasutterella	2.14722			0.0376796
Acidaminococcus	1.634			0.00609678
CAG_56	1.24173			-
Odoribacter	2.24752			0.00183838
Subdoligranulum	2.26114			0.00820468
Plesiomonas	1.36901			-
PrevotellaceaeGa6A1group	1.43267			-
Peptoclostridium	0.868579			-
Escherichia_Shigella	2.88661	1	2.41673	0.00139254
metagenome	1.92571			0.0186405
Eubacterium_eligensgroup	2.42409			-
Butyrivibrio	1.0445			-
Anaerosporobacter	1.35763			-
Faecalibacterium	3.04348			-
Dialister	2.26106			-
Phascolarctobacterium	2.71765			-
Ruminiclostridium9	1.521			-
Ruminiclostridium6	1.52231			-
Desulfovibrio	1.8859			2.22304e-05
Eubacterium_ventriosumgroup	1.51062			-
unculturedbacterium	1.26283			-
Clostridiumsensustricto1	1.63889			-
Citrobacter	1.18064			-
Dorea	1.57978	2	2.0097	0.00118431
Fusicatenibacter	1.43558			-
Coprobacter	1.04246	3	2.10519	0.000973926
