# Supplementary material for: Gut Microbiota Profiles of Treated Metabolic Syndrome Patients and their Relationship with Metabolic Health
Source: Sci Rep. 2020 Jun 22;10:10085. doi: 10.1038/s41598-020-67078-3 (PMC7308281; doi:10.1038/s41598-020-67078-3)
Supplement: Supplementary file 5 — Dataset 4. [file 41598_2020_67078_MOESM5_ESM.xlsx]

## Sheet: Enterotype1
Supplementary Data 4. Correlation analysis between genus abundance and Enterotype 1 patient’s clinical parameters using spearman correlation
R value
Taxonomy	age	ht	wt	BMI	wc	sbp	dbp	pulse	smoke	alcohol	TG	TC	HDL	LDL	VLDL	glucose	HbA1C	FGF21	insulin	HOMA	MOCA_score	IL_18	IL_1B	NLRP3	GAPDH	pNN50	pNN50a	pNN50b	BB50	BB50a	BB50b
Bifidobacterium	-0.131039	0.142172	0.18507	0.167118	0.11397	-0.253937	0.258913	0.130849	-0.206222	-0.0352413	-0.0853826	-0.248976	-0.0300631	-0.294942	-0.0164282	-0.0116737	0.0282867	-0.121658	0.588169	0.498983	0.265509	0.0462707	0.220676	0.612197	0.156608	0.146681	0.217353	0.200028	-0.0132172	0.0444847	0.0501302
Olsenella	0.252398	-0.236669	-0.402239	-0.324978	-0.344218	0.0684927	-0.335439	-0.409485	0.0260452	-0.19938	0.141606	0.381957	-0.00761389	0.341865	0.103558	0.0627301	0.194609	0.0608775	-0.108724	0.0120631	-0.147528	0.161118	0.161118	-0.0230168	0.0184134	0.077787	0.12877	0.0101765	-0.133446	-0.118643	-0.0476258
Collinsella	-0.123519	0.0527849	0.0525826	0.0139703	0.0523922	0.0174785	0.307456	-0.0523836	-0.0861307	-0.0249545	-0.0389847	-0.0366529	-0.111641	-0.0727931	-0.0347242	0.174303	0.281265	0.177285	0.321589	0.237706	-0.0316476	0.321678	0.125874	0.321678	0.223776	0.18535	0.215251	0.218777	0.0011157	0.0140078	0.152963
Bacteroides	-0.0505234	0.0516932	0.146985	0.134428	0.0573807	0.0267134	0.0210481	-0.0789402	0.0248693	-0.0333956	0.046655	0.000128742	0.145745	0.0171903	0.0740539	0.174702	-0.117487	0.0238368	-0.230819	-0.187351	0.00269026	0.0839161	-0.020979	0.370629	-0.181818	-0.00763242	-0.00462607	-0.068765	0.0848932	0.164379	-0.0486016
Barnesiella	0.123218	0.0484127	-0.224482	-0.211502	-0.254718	-0.0919845	-0.346604	-0.328534	0.00850823	-0.163206	-0.0598115	0.162195	0.173145	0.0873415	0.184677	-0.121304	-0.149942	-0.0305075	0.0442836	-0.000924417	-0.175878	0.165791	-0.0282198	0.236341	0.151681	0.0130681	0.077776	0.0447255	-0.0384124	0.0744227	0.0370716
Coprobacter	0.0213662	0.0243171	-0.178536	-0.224956	-0.210013	-0.0550686	-0.00847031	-0.174459	-0.310016	-0.295306	-0.165255	0.265249	0.169707	0.115963	-0.0973685	-0.216371	-0.110557	-0.0871564	0.0659645	0.0624671	-0.0626754	0.0843597	0	0.432343	0.182779	0.126356	0.189298	0.0421473	0.0958094	0.217019	0.0202044
Butyricimonas	0.0639255	-0.0847153	-0.153682	-0.103499	-0.0651876	-0.119448	-0.10414	0.0284807	-0.0883429	-0.130723	-0.125718	0.265035	0.216241	0.0833136	-0.0389575	-0.0765119	0.119782	0.222766	0.0824468	0.129574	-0.210432	-0.531469	-0.657343	-0.342657	-0.426573	-0.181124	-0.151591	-0.173199	-0.146439	-0.0943547	-0.0958716
Odoribacter	0.0576565	-0.113667	-0.277763	-0.238846	-0.210941	-0.0464823	0.0521354	-0.071014	-0.220619	-0.187477	-0.150634	0.405421	0.364754	0.233296	-0.144719	0.111891	0.19719	0.0597585	-0.030442	-0.0350234	-0.326696	-0.377622	-0.468531	-0.356643	-0.51049	0.0233623	0.237949	0.0065024	0.0229552	0.180019	-0.0157468
metagenome	-0.000887094	-0.140805	0.159079	0.229366	0.220198	0.153497	0.214926	0.204653	0.114799	0.0574794	-0.00347404	-0.222245	-0.141084	-0.0999791	-0.0631769	0.0883889	0.245391	0.107329	0.131359	0.22875	0.0790365	0.275368	0.477305	0.1744	0.220295	-0.0987275	-0.176712	-0.119371	0.100437	0.00525799	-0.0871983
uncultured Porphyromonadaceae bacterium	-0.306638	0.0753084	0.1243	0.0637824	0.210357	-0.325261	-0.0170221	0.117709	0.0670986	0.103096	-0.0661286	-0.246305	-0.285449	-0.282467	-0.315622	-0.216544	0.245955	-0.103574	0.23174	0.193727	0.301684	0.47305	0.370914	0.403168	0.0591312	0.0186175	0.0992885	0.103546	0.0898561	-0.0222547	-0.00376771
uncultured bacterium...12	0.264542	-0.0082876	-0.0846222	-0.101315	0.0212731	-0.0460699	0.00785353	-0.0269934	-0.109026	0.00754874	-0.270789	0.0180969	0.280032	-0.166744	-0.302176	-0.0253924	0.10035	-0.00452671	-0.0972652	-0.213916	-0.0527675	-0.0665674	0.0499255	-0.124814	-0.0249628	0.204168	0.297637	0.290355	0.0392995	0.0636365	0.144607
Alloprevotella	0.0411209	-0.091952	-0.229442	-0.132447	-0.116356	-0.0185911	0.0307978	0.100548	0.208776	0.237218	0.0626286	0.211668	-0.0907657	0.223119	0.00595194	-0.1288	-0.0313188	-0.13803	-0.0888283	-0.0964126	0.176578	-0.245467	-0.195542	-0.307874	0.00832092	-0.174885	-0.0288091	-0.111421	-0.152415	-0.162769	-0.224278
Paraprevotella	-0.111482	0.0624761	0.048463	0.0419765	0.0185933	-0.0630565	-0.0936909	0.195621	0.290696	0.298796	0.240052	0.0406044	-0.150618	0.179306	0.284424	-0.0278007	-0.12549	-0.151492	-0.0743254	-0.0339659	0.165585	-0.561456	-0.35091	-0.382102	0.085778	-0.141521	-0.246351	-0.1703	0.118586	0.0417211	-0.0514127
Prevotella	0.179968	-0.336515	-0.428243	-0.350628	-0.338802	0.196869	-0.0239086	-0.15521	-0.209589	-0.150051	-0.218676	0.363318	0.361998	0.306241	-0.330974	-0.335391	-0.228867	-0.0195616	-0.297924	-0.229319	-0.161772	-0.305699	-0.393042	-0.480384	-0.218357	0.0194903	0.0425902	-0.105095	0.056664	0.126192	-0.0632528
Prevotella 2	-0.137121	0.106496	0.139227	0.165641	0.10465	-0.141223	0.0250424	0.241389	0.203351	0.379939	0.321113	0.0133426	-0.27927	0.10578	0.31825	0.0198118	0.147318	-0.0934591	0.178185	0.215985	0.467831	-0.377284	-0.0569485	-0.00711856	-0.259828	-0.0977925	-0.11217	-0.0603272	-0.163396	-0.206955	-0.164376
Prevotella 7	-0.079016	0.210893	0.388323	0.32856	0.45434	-0.140554	0.38316	0.593626	0.175294	0.13291	-0.359636	-0.548427	-0.225516	-0.450556	-0.351384	-0.108268	0.165093	-0.0764717	0.0966778	0.124271	0.188926	-0.128505	-0.00917895	-0.275368	-0.220295	-0.358512	-0.429055	-0.329331	-0.152586	-0.23053	-0.303669
Prevotella 9	-0.173637	0.233713	0.238095	0.142998	0.218729	0.0261717	0.145505	-0.0176313	0.0277857	-0.0334029	-0.0325067	-0.355414	-0.247344	-0.253008	-0.0966948	-0.160582	-0.126267	0.0958349	0.033746	-0.0498808	0.118747	0.496503	0.342657	0.405594	0.335664	0.190927	0.0806328	0.244437	0.428667	0.267495	0.378957
Prevotellaceae Ga6A1 group	0.277791	-0.255633	0.0974687	0.217478	0.247556	0.262502	0.225298	-0.217513	-0.117808	-0.0843422	-0.237816	-0.154627	0.227886	-0.234174	-0.250709	-0.23601	-0.24198	-0.150832	-0.0486442	-0.145919	0.168116	NA	NA	NA	NA	0.327377	0.34047	0.333561	0.118182	0.147567	0.100855
Prevotellaceae NK3B31 group	-0.187507	0.0351417	0.0360979	-0.0509948	0.0513839	-0.214673	0.0182029	0.266681	0.254437	0.321998	-0.0245233	-0.288371	-0.236368	-0.239764	-0.256954	-0.169535	0.114247	-0.298908	0.0626636	0.01113	0.237552	-0.296324	-0.23394	-0.054586	0.296324	-0.0771325	-0.0997639	-0.132241	0.0133015	-0.0620059	-0.0829349
Prevotellaceae UCG-003	-0.304675	0.0993895	0.234251	0.188233	0.211832	-0.119991	0.105572	0.249888	0.241637	0.337439	0.185836	-0.253529	-0.396107	-0.124161	-0.0313381	-0.058917	0.288647	-0.173513	0.176572	0.222352	0.303267	-0.0161267	0.161267	-0.225774	-0.0107511	-0.0969755	-0.118675	-0.0506215	0.0978492	-0.0535966	0.00109299
uncultured...22	-0.124958	0.00709873	0.106827	0.115335	0.119353	-0.210388	0.0196894	0.385742	0.0819545	0.244819	-0.0698311	-0.259861	-0.273436	-0.212687	-0.252972	-0.14389	0.201911	-0.035356	0.00783973	-0.0015678	0.148886	-0.03899	0.062384	-0.257334	0.218344	-0.0119853	0.0145128	-0.0182881	-0.0360904	-0.100323	-0.0578918
Alistipes	0.0356204	-0.179948	-0.168336	-0.129728	-0.148935	0.0964034	0.0553638	-0.0180664	-0.171714	-0.303116	-0.0308253	0.327411	0.305414	0.130298	0.0688427	-0.0988155	-0.125082	0.178408	0.0968097	0.119443	-0.302007	-0.230769	-0.601399	-0.251748	-0.370629	-0.162113	-0.028913	-0.282244	0.0219499	0.223944	-0.14825
Rikenellaceae RC9 gut group	-0.128483	0.276243	-0.00888176	-0.046742	0.0195506	-0.243714	0.0375017	0.200395	0.382337	0.369678	-0.116314	-0.160038	0.055559	-0.205351	-0.118708	-0.209753	0.0918211	-0.0555913	0.201107	0.129899	0.0527163	-0.07798	-0.031192	-0.413294	0.187152	-0.0589818	-0.0043806	0.0328455	-0.167383	-0.216195	0.088581
Parabacteroides	0.060558	-0.125735	-0.296793	-0.242227	-0.276092	-0.0584145	-0.241695	-0.103039	-0.337162	-0.225868	0.0557657	0.570233	0.331423	0.428478	0.179924	0.0243997	0.0100777	0.0510391	0.10176	0.176185	-0.338496	-0.615385	-0.685315	-0.41958	-0.461538	-0.252558	-0.18415	-0.338809	-0.210609	-0.0985526	-0.236661
Candidatus Melainabacteria bacterium MEL.A1	0.153957	-0.171777	-0.107412	0.029258	-0.0468282	0.195465	-0.164547	0.164808	-0.0212134	0.04541	-0.0360613	0.0550481	0.144477	-0.0102665	0.126495	0.161653	-0.262671	0.0158356	-0.119606	-0.0630593	-0.330667	-0.131014	-0.131014	-0.393042	0.393042	-0.357693	-0.271922	-0.360602	-0.276831	-0.16112	-0.377731
Lactobacillus	0.341036	-0.159687	-0.0966108	-0.0438916	-0.0772606	0.154136	-0.151581	-0.0366898	0.144955	0.162707	0.0337985	0.104028	0.0454044	0.00473368	0.158899	-0.015611	-0.153561	0.146406	-0.0340788	0.0291803	-0.123685	-0.340803	-0.112393	-0.409689	-0.290046	-0.497545	-0.502601	-0.518257	-0.485602	-0.477538	-0.565387
Weissella	-0.0172236	-0.0296863	0.0352224	-0.00281019	0.0809051	-0.047984	-0.0200426	0.0518941	0.00347869	0.0886497	-0.0486007	-0.246367	-0.108895	-0.254417	-0.246455	-0.0954099	0.248237	-0.0880534	0.170899	0.140129	0.0451729	0.100968	0.330442	0.165221	-0.0183579	-0.0704757	-0.054203	-0.0027885	-0.0110604	-0.110102	-0.00179395
Streptococcus	-0.0464321	-0.0300938	-0.0098927	-0.0552233	-0.0406984	-0.116816	-0.0515378	-0.104494	0.0972598	0.0135221	-0.128548	-0.0245447	0.0913668	-0.0487715	-0.162475	-0.212643	0.143019	0.0625489	0.298546	0.301964	0.125367	0.315791	0.470178	0.270177	-0.389476	0.0295028	0.0232514	0.0339428	0.0868159	0.0742076	0.0383082
Christensenellaceae R-7 group	0.0988353	-0.300176	-0.0790588	0.00993253	0.0343636	0.234949	-0.0520965	0.058617	-0.0208885	-0.0197496	-0.122306	0.0787064	0.207271	-0.0152768	-0.100729	0.123703	0.203829	0.0964508	0.0934774	0.114076	-0.174357	-0.136603	-0.371279	-0.577934	0.175132	-0.20055	-0.124735	-0.212781	-0.273742	-0.176712	-0.20202
Clostridium sensu stricto 1	0.04865	-0.0298308	-0.0011582	-0.0462771	0.0126252	0.0289035	-0.0853593	0.155075	0.0800883	0.113745	-0.173222	0.109224	0.270812	-0.0378211	-0.181315	-0.0162662	-0.249005	-0.0749909	-0.0731932	-0.0999871	-0.229086	-0.374441	-0.195542	-0.54086	-0.232986	-0.416515	-0.361663	-0.331648	-0.401852	-0.4096	-0.3539
uncultured bacterium...32	0.304678	-0.308484	-0.259243	-0.164081	-0.0904453	0.064847	-0.248066	0.104481	-0.15025	-0.0902265	-0.360632	0.10734	0.352363	-0.0816544	-0.394763	-0.127972	0.0052972	-0.0994278	-0.154205	-0.196044	-0.34711	-0.340803	-0.18853	-0.442319	-0.00725114	-0.0919875	0.0598583	-0.107615	-0.178795	-0.096561	-0.232145
Agathobacter	-0.109769	0.104592	0.147675	0.093901	0.118183	-0.0757543	-0.190212	-0.0489331	0.0459982	-0.124454	0.212249	-0.135437	-0.125637	-0.130161	0.21916	0.141697	0.33975	0.0816624	0.194195	0.250483	0.0585311	0.781087	0.700526	0.3993	0.276708	0.130402	0.0187006	0.169718	0.145436	0.0996792	0.281608
Anaerosporobacter	0.0597477	0.0514679	0.25761	0.159521	0.246717	0.131817	-0.00963024	0.326874	0.0651102	-0.120879	-0.174795	-0.325857	-0.116084	-0.300654	-0.0358156	-0.092083	-0.00786419	-0.204067	0.301594	0.243199	-0.0373591	NA	NA	NA	NA	-0.227163	-0.255541	-0.296043	-0.0983893	-0.0445051	-0.243591
Anaerostipes	-0.161567	0.0547741	-0.205839	-0.269534	-0.177367	-0.280984	-0.385439	-0.159943	-0.0536361	0.00493927	-0.0168939	0.306769	0.226218	0.22262	-0.0122285	-0.0662042	-0.064362	0.079737	-0.0109401	-0.0501208	-0.279666	-0.0249602	0.0213945	-0.0641835	0.0641835	-0.0493755	-0.0777588	0.0162018	-0.0205129	-0.112884	0.106477
Blautia	-0.0853398	-0.0917781	-0.0337934	-0.035773	-0.0380864	-0.0413105	0.0394997	-0.0728727	-0.243615	-0.132005	-0.109491	0.071815	0.17913	-0.026987	-0.177876	0.139231	0.12325	0.15314	0.0421101	-0.0742134	-0.314287	0.167832	-0.118881	-0.132867	0.265734	0.0740402	0.0840742	0.170096	0.0929584	0.0255458	0.234492
Butyrivibrio	0.0321392	-0.211543	0.143085	0.21524	0.232146	0.00579883	-0.184816	0.365488	0.0777563	-0.120879	0.11769	-0.0894891	-0.0209146	-0.151234	0.114214	0.0585246	0.111309	0.0284694	0.243756	0.241113	-0.196727	NA	NA	NA	NA	-0.0860262	-0.0786281	-0.170224	-0.0123631	-0.0135205	-0.14131
CAG-56	-0.0684181	-0.299307	-0.0557079	0.0876646	-0.0270764	0.26979	0.0294871	-0.149445	0.0226162	0.106702	-0.0166202	0.257526	0.213801	0.421505	-0.0158116	0.113704	0.0446849	-0.272287	-0.02546	-0.0581301	0.0368964	-0.338132	-0.106778	-0.679823	-0.316776	-0.286135	-0.278137	-0.231667	-0.450136	-0.506342	-0.412793
Coprococcus 2	0.308682	-0.189667	-0.0605236	0.0595412	0.103518	0.288312	0.303382	0.0656588	0.195236	0.0659755	-0.272769	-0.212513	0.123756	-0.301892	-0.342171	-0.16418	0.0554466	0.132752	0.00411163	-0.0173106	0.0503978	-0.265132	-0.187152	-0.66283	0.124768	0.0200094	0.0451432	0.0596163	-0.174346	-0.191228	-0.0610122
Dorea	-0.23687	0.101566	0.103146	0.0161167	0.115376	-0.00805921	0.164361	0.186523	0.204891	0.273972	0.102969	0.0305649	-0.207519	0.108598	-0.0342315	0.138658	0.177948	0.22104	0.177535	0.122509	0.148574	-0.314685	-0.601399	-0.195804	0.041958	-0.201837	-0.257391	-0.128817	-0.155486	-0.240671	-0.00459629
Fusicatenibacter	-0.290729	0.264984	-0.218315	-0.357728	-0.250176	-0.221261	0.0489941	0.0383718	0.0943258	0.0896084	-0.0879811	0.0670835	-0.0412948	-0.0660313	-0.233851	-0.168934	0.264784	0.0980758	0.101797	0.0313407	-0.0673076	0.241682	0.25219	0.122592	0.0455342	0.154275	0.258528	0.193525	0.189544	0.165714	0.294004
Hungatella	0.140746	-0.14435	-0.358028	-0.356197	-0.259684	0.127303	0.114865	-0.0449122	-0.219788	-0.197242	-0.170542	0.31939	0.219442	0.16592	-0.227027	-0.377922	-0.0986263	0.102576	-0.185891	-0.195827	-0.215658	-0.125124	-0.254419	0.041708	-0.100099	0.0993293	0.0523881	0.0482275	0.266779	0.25904	0.14868
Lachnoclostridium	-0.047653	-0.140912	0.0331855	0.0347812	0.0237795	-0.191454	0.108826	0.140955	-0.399781	-0.291149	0.113589	0.0450973	-0.0845306	0.0525598	0.0357192	-0.021389	0.0507208	-0.0584232	-0.016243	-0.0345018	0.111963	-0.0106778	-0.217116	0.452029	-0.124575	0.392944	0.316815	0.341034	0.522088	0.4899	0.380275
Lachnospira	0.0886056	-0.120438	-0.0153695	-0.0178984	-0.035479	0.0106524	-0.242028	0.10016	-0.0740415	-0.0268605	-0.0225052	0.134247	-0.0889008	0.166291	-0.121676	-0.0274839	0.165101	0.121846	-0.285729	-0.297565	-0.00286679	-0.126764	0.0915516	-0.140849	-0.485928	-0.00214035	-0.0156431	0.0899589	-0.0883337	-0.145744	0.0269402
Lachnospiraceae ND3007 group	0.0711512	0.0369586	-0.0826417	-0.0905187	0.0717149	0.269041	0.296969	-0.0676882	0.185632	0.0995153	-0.267536	0.0335213	0.215612	-0.00969791	-0.334206	-0.0816131	-0.0178613	0.12207	-0.043963	-0.102824	-0.260036	-0.299523	-0.324483	-0.791596	-0.0213945	-0.0846696	-0.157851	0.00123379	-0.115234	-0.224613	0.100315
Lachnospiraceae NK4A136 group	-0.202227	-0.126477	-0.0933049	-0.0614314	-0.166703	-0.082155	-0.162167	-0.26177	0.28813	0.000231124	0.18479	0.149036	-0.0380351	0.258488	0.142209	-0.177259	0.0730651	0.0500498	0.0353633	0.0191036	0.143604	0.0420316	0.0945711	0.00350263	-0.500876	0.294549	0.328578	0.346167	0.32583	0.283029	0.432656
Lachnospiraceae UCG-001	0.306554	-0.251343	-0.188882	-0.160189	-0.0834449	0.0531069	-0.12315	-0.0648206	0.13889	-0.00578353	-0.216683	-0.0360554	0.186884	-0.134122	-0.318897	-0.340108	-0.213153	0.2206	-0.237298	-0.239874	-0.0817975	0.070182	0.140364	0	0.179354	-0.139251	-0.170355	-0.0696847	0.0527348	-0.0870097	0.00772696
Lachnospiraceae UCG-003	0.187303	-0.0407274	-0.156679	-0.226498	-0.107927	0.0311225	-0.197244	-0.161678	-0.115629	0.0103477	-0.0883044	0.167769	0.305118	0.0211146	-0.131562	0.0378989	0.123828	0.0631234	0.0484474	0.0243665	-0.112793	-0.0913846	0.00537557	0.0268778	0.0537557	0.0743911	0.00989939	0.149788	0.0203655	-0.00433613	0.208886
Lachnospiraceae UCG-006	-0.134488	-0.0277992	0.201265	0.203968	0.0915689	0.0837615	0.130531	0.0627454	0.372317	0.140704	0.0721847	-0.151285	-0.268884	0.148983	0.126398	0.150488	0.116738	-0.0747345	0.13377	0.0850598	0.140322	-0.0195375	-0.117225	-0.429825	-0.29697	-0.347114	-0.376232	-0.310674	-0.333513	-0.391057	-0.266813
Lachnospiraceae UCG-010	-0.274477	0.186072	0.133125	0.0339887	0.13946	-0.0158705	0.021995	0.0861665	0.265875	0.285771	-0.117143	-0.261242	-0.0512956	-0.167827	-0.114717	0.216876	0.156171	-0.0398254	0.164657	0.196059	0.0129071	0.602128	0.704243	0.408461	0.193667	-0.350872	-0.181449	-0.273102	-0.176195	-0.0782978	-0.237366
Roseburia	-0.08745	0.155164	0.0613228	0.00722892	0.0131478	-0.212948	-0.017769	0.10281	0.188872	0.0645181	-0.0799159	-0.0287279	-0.0860603	-0.0644721	-0.0897367	-0.127536	0.134401	0.235951	-0.179734	-0.239318	0.0655969	0.356643	0.356643	0.384615	-0.391608	0.0537323	0.0377796	0.205269	0.100713	0.0237656	0.137552
[Eubacterium] eligens group	-0.13378	0.150214	0.0936556	0.0516321	-0.0103629	-0.174257	-0.200974	0.0114083	0.334004	0.346278	0.0861184	0.0825193	-0.035034	0.111174	0.122722	0.199329	0.201569	0.0777331	-0.0922975	-0.0524727	-0.164183	-0.0563394	0.211273	-0.380291	-0.373249	-0.418118	-0.425859	-0.320315	-0.440717	-0.515106	-0.255266
[Eubacterium] hallii group	-0.229147	0.0499506	-0.219686	-0.272257	-0.240756	-0.277964	-0.173798	0.280625	-0.0448877	0.124743	-0.0870865	0.174072	0.107432	0.08604	-0.108157	-0.206435	-0.149705	-0.11519	0.0553575	-0.0622021	-0.213578	-0.276708	-0.525395	-0.196147	0.241682	-0.276477	-0.15708	-0.283115	-0.185012	-0.137387	-0.141016
[Eubacterium] ruminantium group	-0.11939	-0.10724	-0.0108646	-0.0113222	-0.0371649	-0.176167	-0.0684858	-0.0874057	-0.0858038	-0.0390333	-0.0451793	-0.0491858	0.041169	-0.0464434	-0.132349	-0.0731808	0.0516583	-0.147805	0.118638	0.053411	0.0767956	-0.159525	-0.282794	-0.348055	0.181278	0.276477	0.209932	0.286508	0.144529	0.0357691	0.353351
[Eubacterium] ventriosum group	-0.464405	0.199276	0.181651	0.0714457	-0.0175208	-0.235647	-0.061834	-0.0751717	0.15807	0.105818	0.254038	-0.0207062	-0.351113	0.114593	0.281631	0.189518	0.267044	-0.0684907	0.39623	0.396287	0.267682	-0.0770579	0.0175132	0.259195	0.0280211	0.0256695	-0.0638905	0.00401831	-0.0196558	-0.0933449	0.0207165
[Ruminococcus] gnavus group	-0.1773	0.213872	0.348872	0.287172	0.318561	-0.0513538	0.138203	0.0839882	0.062713	0.218021	-0.13419	-0.283303	-0.101058	-0.135573	-0.113285	0.0759318	0	-0.163742	-0.0118594	-0.0338218	0.290939	0.316195	0.212183	0.174739	0.0208023	-0.238211	-0.275966	-0.216811	-0.274972	-0.291854	-0.340289
[Ruminococcus] torques group	0.0229292	-0.258625	0.0181868	0.0921594	0.11214	0.0425777	0.232812	-0.061815	0.013838	0.0360494	0.00722402	0.102404	0.0507219	-0.0239734	-0.154343	-0.0612271	0.0199383	0.344656	0.00917937	-0.0131253	0.044705	0.0597548	-0.0843597	-0.281199	-0.217929	0.164986	0.0771606	0.278719	0.141249	-0.0310878	0.200061
Peptoclostridium	-0.0225236	0.187965	-0.0149952	-0.0524946	-0.217549	-0.0975007	-0.127669	-0.0375023	0.217492	0.347912	0.220829	0.0895208	-0.284857	0.117087	0.250709	-0.00813826	-0.171728	0.292792	-0.25295	-0.252927	0.130757	NA	NA	NA	NA	NA	NA	NA	-0.27934	-0.26108	NA
Romboutsia	-0.290817	0.125802	-0.0223212	-0.00823502	-0.11905	-0.0962688	-0.17868	-0.084194	0.268538	0.241234	0.325822	0.364836	-0.0387092	0.255877	0.371276	-0.093263	-0.198882	-0.000699423	0.0959283	0.078489	-0.0118297	-0.0336581	0.149592	-0.0486172	-0.463734	-0.324474	-0.185015	-0.208162	-0.303424	-0.321435	-0.244849
Faecalibacterium	-0.353741	0.131731	0.143295	0.0999672	0.0179628	-0.169295	-0.115132	-0.059355	0.161025	0.227817	0.0959787	-0.0188011	-0.115647	0.0929681	0.0587026	0.095655	0.151666	-0.0146733	0.110775	0.097561	0.267265	0.573427	0.839161	0.629371	-0.020979	-0.0708397	-0.0881051	0.0215569	-0.189638	-0.297973	-0.00351575
Flavonifractor	-0.0448985	0.165947	0.0172751	-0.0417714	-0.0599647	-0.12365	0.131037	-0.0770129	0.00844662	-0.0691011	0.169782	-0.0426959	-0.21042	0.0252985	0.252775	-0.0246182	0.0307326	0.176642	0.0853677	0.164723	0.108507	0.200046	0.071445	0.546554	-0.00357225	0.177521	0.0508203	0.0484462	0.291744	0.293498	0.169574
Fournierella	0.174579	-0.261367	-0.077256	-0.0314435	-0.0762704	0.222801	0.278559	-0.101437	-0.0707782	0.00548948	-0.109181	-0.150426	0.0690232	-0.138125	-0.124665	-0.107245	-0.225442	-0.164401	0.0206666	0.014139	0.111271	0.194325	0.2591	0.064775	0.5182	0.198283	0.173751	0.125748	0.165585	0.190328	0.0540416
Negativibacillus	-0.31664	-0.131703	-0.0793934	-0.0284261	-0.133231	0.00746338	0.0681717	0.00182322	0.0299448	-0.0461294	0.188398	0.272389	-0.225756	0.32904	0.049345	0.0687952	0.458358	0.279227	-0.0428405	-0.0752251	0.0138081	0.20423	-0.316909	-0.161976	-0.154933	0.102129	0.0806707	0.122215	0.14802	0.0739285	0.202745
Oscillibacter	-0.0677585	0.297562	0.218583	0.123285	0.18378	-0.273442	0.338336	0.281472	-0.412976	-0.0708405	-0.072187	-0.0498549	-0.00923538	-0.163922	-0.0507309	0.0361043	0.0818126	0.0485321	0.231019	0.265693	-0.104257	-0.521892	-0.357268	0.0735553	-0.220666	0.101438	0.059119	-0.00600241	0.233651	0.254627	0.0712316
Pygmaiobacter	0.24776	-0.278188	-0.277411	-0.277472	-0.262559	-0.0300002	-0.247828	-0.0900056	0.217492	-0.0843422	-0.0679474	-0.0488296	0.0895266	-0.0624465	-0.0955082	0.154627	0.124893	0.221812	-0.282137	-0.223743	-0.112077	NA	NA	NA	NA	-0.0503657	-0.0709312	-0.0933972	-0.0107438	-0.0227026	-0.0504273
Ruminiclostridium 6	0.100412	-0.182168	-0.0415332	-0.0328715	0.0710723	0.146385	-0.0839807	0.137332	0.0417553	0.148461	-0.142674	-0.0567395	0.19119	-0.191831	-0.145823	-0.175159	-0.134768	-0.0911891	0.214021	0.122472	-0.109312	-0.093576	0.007798	-0.15596	-0.171556	-0.287838	-0.161026	-0.208299	-0.0949105	-0.0680151	-0.17743
Ruminiclostridium 9	-0.250536	0.40044	0.228685	0.118758	0.230951	0.0058178	0.393768	0.027389	-0.0692342	0.12892	-0.204974	-0.0802427	0.103148	-0.0870575	-0.194364	0.0784532	0.0338128	-0.166348	0.143632	0.12175	0.0585212	-0.441332	-0.301226	0.038529	-0.353766	-0.229498	-0.179056	-0.154705	-0.102751	-0.124891	-0.153953
Ruminococcaceae NK4A214 group	0.0989938	-0.178994	-0.235832	-0.158922	-0.115288	0.00390069	-0.14369	-0.133015	-0.168146	-0.0972298	0.00386509	0.213752	0.0584287	0.12535	-0.022574	0.0463511	0.313879	0.266455	0.0476637	0.144822	-0.287356	-0.00701759	0.0701759	-0.350879	0.242107	0.0476632	0.00406033	-0.00670108	-0.0566544	-0.156165	0.0262392
Ruminococcaceae UCG-002	0.140712	-0.184279	-0.107729	-0.0658673	0.0263994	0.0908444	-0.0494572	0.0589234	-0.0872698	-0.130163	-0.29084	0.0232468	0.22044	-0.0936907	-0.228046	0.115761	0.218928	0.0959951	0.0751949	0.125986	-0.288458	-0.167832	-0.251748	-0.454545	0.0629371	-0.187786	-0.0748026	-0.245338	-0.263844	-0.124785	-0.238765
Ruminococcaceae UCG-003	-0.0190856	-0.0587237	0.105131	0.109906	0.222206	0.228513	0.0696678	0.158779	0.105568	0.0371324	-0.290413	-0.0611164	0.140987	-0.0698281	-0.292589	0.043742	0.245536	0.13353	0.0892736	0.131958	-0.20144	-0.189475	-0.11579	-0.491231	-0.322809	-0.462472	-0.407745	-0.445477	-0.317781	-0.253607	-0.402915
Ruminococcaceae UCG-005	0.413771	-0.410575	-0.326545	-0.202924	-0.173851	0.139697	-0.193672	0.0642935	-0.0564406	-0.108616	-0.333006	0.0905988	0.416318	-0.0458373	-0.324918	-0.0484255	-0.0485057	-0.0703203	-0.185545	-0.179292	-0.454629	-0.189142	-0.262697	-0.605955	0.346761	-0.14229	-0.0144593	-0.265184	-0.244819	-0.0832002	-0.310609
Ruminococcaceae UCG-010	0.26133	-0.279004	-0.180041	-0.0920089	0.018767	0.178652	-0.151982	0.0617934	0.111255	0.00195369	-0.205392	0.0249402	0.252384	-0.169192	-0.209672	-0.00761688	0.175306	0.0935077	0.0518197	0.0430035	-0.326491	-0.0854228	-0.153049	-0.576604	0.185083	-0.194991	-0.0950854	-0.211292	-0.246186	-0.171657	-0.258161
Ruminococcaceae UCG-014	0.43645	-0.149759	-0.168819	-0.0393178	0.0559527	0.301762	0.148414	0.15718	-0.0514715	-0.101995	-0.464064	-0.0725246	0.391135	-0.242738	-0.417386	-0.0960573	-0.165289	0.115794	-0.213196	-0.232672	-0.318616	-0.35091	-0.296324	-0.748608	0.202748	-0.0690375	-0.028202	-0.0760115	-0.213161	-0.162186	-0.158245
Ruminococcus 1	0.101787	-0.131505	-0.00477762	0.0313634	0.130715	0.113547	-0.0401541	-0.0434546	0.0645826	-0.109342	-0.209373	0.0524176	0.192943	0.0558104	-0.244519	0.00187194	0.171715	0.0340093	-0.0826047	-0.159294	-0.316403	0.204959	0.155486	-0.18729	0.0388714	0.0942993	0.0897511	0.110464	0.141422	0.0816178	0.128386
Ruminococcus 2	0.120162	0.0108735	-0.0507124	-0.0101225	-0.0410039	-0.0136279	-0.15974	0.195195	0.123934	0.048478	-0.0704509	0.117298	0.260606	-0.0621248	0.108218	0.0314144	0.0175518	-0.0157001	0.0457618	0.0988139	-0.310458	-0.049297	0.169018	-0.225358	-0.0281697	-0.406822	-0.303052	-0.394567	-0.305902	-0.17716	-0.434219
Subdoligranulum	0.0880061	-0.10033	-0.115501	-0.0370472	0.0588235	0.0623733	0.0814994	0.0697764	0.0937087	-0.0697261	-0.241283	-0.246696	0.104113	-0.188331	-0.147298	-0.222072	0.0185779	-0.232647	0.150639	0.140522	0.0647694	0.041958	0.048951	-0.356643	-0.041958	0.128441	0.15453	0.0426736	-0.0296709	0.0513142	0.00367422
UBA1819	0.00437119	-0.19098	-0.15267	-0.0811658	-0.107342	0.0541911	0.174839	0.134701	-0.212803	-0.260478	-0.204413	0.0178068	0.0921283	0.0647369	-0.12614	0.134974	-0.0312502	0.0739047	-0.1353	-0.107079	-0.152848	-0.214717	-0.560449	-0.145571	0.167407	-0.121026	-0.150785	-0.269454	-0.0133807	0.0605973	-0.202899
[Eubacterium] coprostanoligenes group	0.192645	-0.270967	-0.088282	-0.0189413	0.0675757	0.163756	0.171044	0.136115	-0.209836	-0.0883513	-0.189112	0.0164821	-0.0133282	-0.10233	-0.292867	0.0182204	0.315646	0.159242	0.0727906	0.0726006	-0.15068	-0.34965	-0.391608	-0.727273	0.146853	-0.0497634	-0.129145	-0.0513172	-0.190508	-0.290139	-0.130521
uncultured...79	0.120276	-0.120998	-0.188027	-0.125835	-0.0169882	-0.0948937	-0.0121791	0.108871	0.0141006	0.0609195	-0.318606	0.0530215	0.32717	-0.10591	-0.304599	-0.103866	0.0998576	0.0273847	0.110102	0.0636697	-0.0972668	-0.469353	-0.304729	-0.367776	-0.276708	-0.0293309	0.106116	-0.0102722	-0.0886288	-0.04992	-0.102172
Catenibacterium	-0.127039	-0.211593	0.0180036	0.133856	-0.0117688	-0.353226	-0.0779035	0.333554	-0.126066	0.0627832	0.017729	-0.167644	-0.117662	-0.0278367	-0.0141368	-0.0311814	0.175739	-0.103218	0.034469	0.0732778	0.298461	0.11697	0.046788	0.109172	0.031192	0.0853749	0.13635	0.018987	0.116214	0.151978	-0.054351
Erysipelotrichaceae UCG-003	-0.0811132	0.23597	0.0596	-0.0576466	0.0618808	0.165317	0.104261	-0.0493954	0.278575	0.200315	-0.0586539	0.123718	0.0795803	0.0579359	-0.107526	0.0166063	-0.0335418	0.0801761	-0.111602	-0.147016	-0.225491	-0.214312	-0.203415	-0.624773	-0.145296	-0.24561	-0.226966	-0.155114	-0.297628	-0.325768	-0.0546642
Holdemanella	-0.201962	0.236654	0.122491	0.0974222	0.069049	-0.144271	-0.01721	-0.165964	0.306074	0.345602	0.218689	0.0295423	-0.194043	-0.00655427	0.161603	0.0225626	0.100478	0.153675	0.203407	0.242553	0.137801	0.0726481	0.225209	-0.334181	-0.054486	0.0743067	0.035468	0.169224	-0.133364	-0.269154	0.161459
Acidaminococcus	-0.0538435	0.267446	-0.0647768	-0.183806	-0.0727872	-0.330888	-0.0152704	0.15827	0.0426642	-0.0232163	0.197625	0.0718669	-0.316498	-0.0482742	0.112626	-0.156146	0.132448	0.103617	-0.0128602	0.0141238	-0.00400383	-0.062384	0.11697	0.343112	-0.421092	0.0556593	0.0577222	0.101966	0.226671	0.14346	0.149054
Phascolarctobacterium	0.10593	-0.0950504	-0.112844	-0.116591	-0.0652686	0.065747	0.0980652	-0.201412	-0.0112447	-0.275183	-0.215917	-0.0867774	0.0264598	-0.0946114	-0.213963	-0.0834943	-0.00652084	0.250153	-0.147598	-0.0663672	-0.102734	0.517483	0.244755	-0.0839161	0.363636	0.248206	0.0759447	0.148478	0.33883	0.253407	0.25982
Dialister	-0.0369488	-0.0515094	0.0399509	0.096713	0.0215136	-0.299332	-0.112273	0.0900236	-0.0558277	0.0797865	0.191004	0.200698	0.0101276	0.150946	0.187337	-0.051402	-0.139686	-0.212713	-0.0482971	-0.111865	0.0258502	-0.293726	0.00917895	0.275368	-0.376337	-0.0425654	0.0423508	0.0412084	0.0332521	-0.0274727	-0.156993
Megamonas	-0.361378	0.0644125	0.0415346	0.0438842	-0.0640335	-0.227404	-0.0115434	0.141623	-0.0102525	0.0140664	0.252374	-0.00240849	-0.18347	0.172344	0.233123	-0.0726676	-0.0655347	-0.211439	-0.0137502	-0.0541871	0.250726	-0.23445	-0.191468	0.308693	-0.339953	-0.0103657	-0.0266049	0.0100565	0.205877	0.147756	0.103459
Megasphaera	-0.0376163	-0.0749409	0.192669	0.194238	0.171658	-0.186027	0.146385	0.0983965	-0.383525	-0.114697	-0.0185503	-0.234555	-0.227388	-0.157088	-0.203985	0.000315686	0.224086	-0.200877	0.0999541	0.063581	0.17466	-0.125124	0.00834159	0.221052	0.0792451	0.420435	0.381157	0.372758	0.232392	0.187211	0.251358
Mitsuokella	-0.0339039	-0.0787604	0.227943	0.268001	0.275464	-0.319179	-0.149187	0.10261	-0.366727	-0.262551	0.0399075	-0.108886	-0.236186	-0.153924	-0.0414657	0.0813364	0.242245	0.149594	-0.0370026	0.0103902	-0.00771503	0.480384	0.131014	0.393042	0.480384	0.183845	0.0482014	0.155512	0.142777	0.0196214	0.083506
Veillonella	-0.0249872	0.0419886	0.228651	0.183142	0.230531	-0.0150559	0.0236905	0.0697932	0.381549	0.284919	-0.179383	-0.236615	-0.0724718	-0.203217	-0.284121	-0.156026	-0.0352218	0.039435	-0.23904	-0.291119	0.213214	0.336581	0.448775	0.190729	0.0411377	-0.0072854	-0.0514007	0.0875359	0.0365004	-0.078933	-0.0135022
Cetobacterium	0.0702005	-0.0654889	0.127569	0.187532	0.205627	0.200899	0.135047	-0.129257	-0.000282916	-0.150088	-0.056561	-0.0423049	0.0343833	-0.114965	-0.0513476	-0.0580182	0.0901685	0.0764075	0.0454312	0.0642093	0.0485546	0.305699	0.305699	-0.0436713	-0.305699	0.130391	0.175223	0.0817201	0.0325314	0.0885312	-0.044264
Fusobacterium	0.010404	0.142055	0.413355	0.433224	0.398826	0.117007	0.296762	0.0654915	0.00918206	0.0780748	-0.00743808	-0.493185	-0.310784	-0.277004	-0.0461991	0.142432	0.0123652	-0.161703	-0.097728	-0.132726	0.279047	0.343112	0.327516	0.179354	0.23394	0.169046	0.151206	0.277578	0.0198049	0.0173341	0.0906657
uncultured bacterium...92	0.0748785	-0.142246	-0.0443726	0.0382181	0.00955766	-0.0314409	-0.081998	0.243218	-0.0569841	0.0197872	0.0644034	0.0209961	-0.188741	0.0532155	0.00408544	0.146147	0.0758651	0.145522	-0.209492	-0.123219	-0.0338043	-0.131014	-0.131014	-0.393042	0.393042	0.0469154	0.030188	0.00108933	0.0671093	0.0297233	-0.015328
Azospirillum sp. 47_25	-0.158505	0.189936	-0.258161	-0.357367	-0.250379	-0.309503	-0.0854798	-0.122839	0.188503	0.182228	-0.168564	-0.0114574	0.114046	-0.0768213	-0.33858	-0.258701	-0.143666	-0.100292	-0.212754	-0.287028	-0.0364037	0.131014	0.393042	0.131014	-0.480384	-0.0405116	0.0997368	0.090663	0.152741	0.0635966	0.142459
gut metagenome	0.293199	-0.138563	-0.08223	0.0178449	-0.00315877	0.0686699	-0.0960439	0.157986	-0.108885	-0.108918	-0.117461	0.00645788	0.320615	-0.0855203	-0.111449	0.278308	0.0839453	-0.0351401	-0.181663	-0.202137	-0.361376	-0.2591	-0.194325	-0.38865	0.2591	-0.028837	0.127997	-0.0666455	-0.231646	-0.0968587	-0.13173
Bilophila	-0.14281	-0.0402176	0.0772518	0.0246602	-0.0163359	-0.117067	0.148502	-0.107482	-0.294355	-0.39969	-0.0097496	0.06891	0.0537004	0.019765	0.0305155	0.135731	0.249703	-0.0221899	0.299358	0.297953	0.0250108	0.171931	-0.154387	0.242107	-0.270177	0.162972	0.18482	0.094414	0.252484	0.351899	0.1122
Desulfovibrio	0.155612	-0.234969	-0.118288	0.00248559	0.0444239	0.163294	0.144481	0.134631	-0.0860371	-0.0823894	-0.020912	0.201238	0.108476	0.0687778	-0.0477269	0.00949954	0.31559	0.196544	0.127117	0.18373	-0.221658	-0.119721	-0.246485	-0.514097	-0.429588	-0.172808	-0.11702	-0.16383	-0.137122	-0.124565	-0.138907
Aeromonas	-0.035853	-0.0570245	-0.0414202	-0.00397909	0.00585352	-0.201785	-0.00914152	0.158721	0.198558	0.119777	-0.213772	-0.151718	0.0851287	-0.208585	-0.267085	-0.0929105	0.165766	0.0313607	-0.0954491	-0.148511	0.246062	0.131014	0.393042	0.131014	-0.480384	-0.140952	0.0647044	0.00407059	-0.0723098	-0.079362	-0.183125
Succinivibrio	-0.00243106	-0.0770937	-0.145502	-0.0828847	-0.162261	-0.0519705	-0.14331	-0.136491	0.0309084	0.202778	0.0645647	0.0313005	-0.253215	0.0127487	-0.00477588	-0.0508634	0.103724	0.154156	-0.0476388	-0.034459	0.250925	0.367158	0.275368	0.165221	0.257011	0.0930135	0.178109	0.195263	-0.0317262	-0.0443972	0.0232255
Parasutterella	-0.0944778	0.236311	-0.0118348	-0.084789	-0.0776019	-0.0657462	0.00314277	-0.0594722	-0.0382562	-0.123303	-0.356256	-0.0871469	0.0909108	-0.220828	-0.285026	-0.251814	-0.0712041	-0.176094	0.167223	0.0827277	-0.0124576	0.277195	0.298247	0.480705	0.0526319	-0.0589157	0.158432	-0.0370957	-0.0202803	0.13428	-0.109813
Sutterella	-0.010689	-0.0322777	0.109262	0.127847	0.106912	-0.00410689	0.205121	0.114671	0.0174672	-0.150561	0.0200435	-0.155194	-0.0538382	-0.164492	-0.0785068	-0.0717873	0.0788662	0.296492	-0.0249473	-0.0537417	-0.0101776	0.277195	0.459652	0.270177	-0.414038	0.210173	0.238426	0.323177	0.28667	0.210281	0.323597
Citrobacter	-0.104513	0.0539738	-0.0203591	-0.127097	-0.0128777	0.146072	-0.0330501	-0.107687	0.198558	0.119777	0.103568	-0.0182599	-0.122188	-0.04983	-0.126188	-0.289472	-0.0893934	-0.0704243	0.148962	0.159868	0.0178843	NA	NA	NA	NA	-0.00134416	-0.0212951	-0.0362652	0.205021	0.0991507	0.189758
Enterobacter	-0.00712149	-0.0302521	-0.100539	-0.242254	-0.100996	-0.103957	-0.199686	-0.14424	-0.0214895	-0.0122583	-0.0546439	-0.00299431	-0.0770404	-0.0457232	-0.23167	0.0266909	0.154012	0.204393	-0.00351186	0.0716544	-0.241284	0.332177	0.123167	0.153026	0.227672	-0.0749504	-0.138205	-0.158518	-0.0503385	-0.11108	0.0286408
Escherichia-Shigella	0.168402	0.130392	0.159799	0.122941	0.148387	0.107735	0.0568438	-0.124001	-0.0549008	0.107272	0.0662743	-0.0284537	-0.16951	-0.0895133	0.164175	0.0823355	0.0773016	-0.126834	0.348185	0.403612	0.190856	-0.293706	0.0699301	-0.041958	-0.237762	-0.0783206	0.00732602	-0.0790419	-0.226184	-0.103864	-0.288291
Klebsiella	-0.0611423	-0.0700405	0.0087862	-0.00517276	0.039949	-0.0567953	-0.143874	-0.0770478	0.0891918	0.0904713	0.0533501	-0.0422451	-0.0682263	-0.0909611	-0.055022	0.0225989	0.221914	-0.120011	0.16456	0.151937	0.187165	0.153049	-0.024915	-0.0889821	0.024915	-0.0441757	0.00276362	0.0515391	-0.233557	-0.236504	-0.00436068
Plesiomonas	-0.244723	0.204912	-0.0577441	-0.163023	-0.172395	-0.120743	-0.045525	-0.169758	0.566006	0.579381	0.225358	0.0340387	-0.275111	0.126164	0.0838055	0.005352	-0.0740029	0.187232	-0.25226	-0.288116	0.256794	0.131014	0.393042	0.131014	-0.480384	-0.214224	-0.0704377	-0.0547679	-0.151373	-0.237374	-0.0196006
Haemophilus	-0.201284	0.201136	0.242774	0.15127	0.182304	-0.19946	-0.0174051	0.126835	0.398373	0.329161	0.0561113	-0.0582112	-0.0636405	-0.0502132	-0.0660384	-0.0216222	0.0632768	0.0481632	-0.165412	-0.220873	0.0773236	0.211116	0.431411	0.394695	-0.357979	-0.0396234	-0.0524781	0.0792212	0.069283	-0.0691329	0.0927919
Necropsobacter	0.277791	-0.255633	0.0974687	0.217478	0.247556	0.262502	0.225298	-0.217513	-0.117808	-0.0843422	-0.237816	-0.154627	0.227886	-0.234174	-0.250709	-0.23601	-0.24198	-0.150832	-0.0486442	-0.145919	0.168116	NA	NA	NA	NA	0.327377	0.34047	0.333561	0.118182	0.147567	0.100855
Pasteurella	NA	NA	NA	NA	NA	NA	NA	NA	NA	NA	NA	NA	NA	NA	NA	NA	NA	NA	NA	NA	NA	NA	NA	NA	NA	NA	NA	NA	NA	NA	NA
Acinetobacter	0.23143	-0.172473	-0.0322484	-0.0215036	-0.0914204	0.0483884	-0.0646029	-0.0698982	0.0714593	-0.120923	0.158498	-0.0992567	-0.11678	-0.156739	0.16345	0.180998	0.223913	0.35678	-0.0139861	0.0559393	-0.0335495	NA	NA	NA	NA	0.090798	0.0307408	0.0577745	0.123704	0.130782	0.0909091
Pseudomonas	0.0361035	-0.0954212	-0.163445	-0.033375	-0.0118831	-0.00169722	0.0866722	-0.0751061	0.311709	0.180722	-0.0181062	0.0836529	0.12646	0.00302469	-0.0429836	-0.0891649	0.101025	-0.141036	0.130833	0.0428062	0.280193	0.123638	0.0913846	-0.155891	-0.150516	-0.302194	NA	NA	-0.364453	-0.375758	-0.302564
uncultured...111	0.148541	-0.114563	-0.271327	-0.193066	-0.176175	-0.132871	-0.161791	-0.0107315	-0.265429	-0.0622589	-0.191711	0.166288	0.320679	0.0452546	-0.204157	-0.233845	-0.108626	0.0266604	-0.0834601	-0.122983	-0.222467	-0.291122	-0.138096	-0.227672	0.190349	0.283649	0.308947	0.209759	0.114529	0.139755	0.191456
Akkermansia	0.0341649	-0.168576	-0.0925821	-0.0533353	-0.0383191	-0.340615	-0.186601	-0.0737437	-0.250294	-0.132012	-0.305852	-0.105499	0.386324	-0.174319	-0.290494	-0.179946	0.135067	-0.550367	0.258024	0.101815	0.00734742	0.152274	0.195781	0.159525	-0.123269	0.16889	0.393255	0.225444	-0.00342757	0.128311	0.0456466
P-value
Taxonomy	age	ht	wt	BMI	wc	sbp	dbp	pulse	smoke	alcohol	TG	TC	HDL	LDL	VLDL	glucose	HbA1C	FGF21	insulin	HOMA	MOCA_score	IL_18	IL_1B	NLRP3	GAPDH	pNN50	pNN50a	pNN50b	BB50	BB50a	BB50b
Bifidobacterium	0.43293	0.394508	0.265975	0.315936	0.495672	0.123945	0.1165	0.433605	0.214172	0.833629	0.625778	0.143111	0.861825	0.0763706	0.933874	0.946126	0.868008	0.493091	0.00039965	0.00364781	0.135338	0.886455	0.490683	0.0343538	0.626925	0.465345	0.296638	0.327219	0.944735	0.818765	0.803891
Olsenella	0.126318	0.152543	0.0122976	0.0465048	0.0343302	0.682838	0.0395145	0.0106813	0.876651	0.2301	0.41712	0.0215166	0.964847	0.0383614	0.599994	0.716264	0.248414	0.732341	0.553633	0.947755	0.412612	0.616907	0.616907	0.943397	0.954706	0.699754	0.539579	0.960649	0.482049	0.53989	0.813515
Collinsella	0.460014	0.752961	0.753878	0.933656	0.754742	0.917048	0.0604162	0.754781	0.607136	0.881779	0.824045	0.83193	0.516832	0.668539	0.860751	0.309289	0.0917222	0.315838	0.0726817	0.190181	0.861209	0.30791	0.696683	0.30791	0.484452	0.35466	0.301449	0.282931	0.995331	0.942507	0.446235
Bacteroides	0.763235	0.757915	0.378532	0.421022	0.732212	0.873512	0.900184	0.637569	0.88218	0.842229	0.790135	0.999405	0.396355	0.919564	0.708028	0.308163	0.488611	0.893552	0.203727	0.304524	0.988145	0.795415	0.948402	0.235621	0.571701	0.969861	0.982491	0.738542	0.655577	0.394165	0.809762
Barnesiella	0.461117	0.77286	0.175437	0.202411	0.122754	0.58283	0.0330222	0.0440248	0.959567	0.327558	0.732875	0.344606	0.312562	0.607233	0.346812	0.480966	0.375735	0.864009	0.809821	0.995994	0.327559	0.606586	0.930627	0.459577	0.637938	0.948418	0.711732	0.828249	0.840286	0.701214	0.854345
Coprobacter	0.898683	0.884778	0.283517	0.174503	0.205682	0.742628	0.959747	0.294836	0.0581996	0.0718668	0.342774	0.117939	0.322414	0.494305	0.622077	0.20498	0.514781	0.624042	0.719822	0.734128	0.728966	0.794353	1	0.160418	0.569635	0.529989	0.364795	0.838017	0.614519	0.258132	0.920323
Butyricimonas	0.702988	0.613077	0.356945	0.536336	0.697399	0.475046	0.5338	0.865218	0.5979	0.434052	0.471765	0.118247	0.205261	0.623966	0.843969	0.657389	0.480098	0.205393	0.653721	0.479688	0.239815	0.0753623	0.0201855	0.275567	0.1667	0.36593	0.469466	0.397479	0.44001	0.626362	0.634296
Odoribacter	0.730973	0.496828	0.0913243	0.148694	0.203638	0.781692	0.755907	0.671805	0.18318	0.259696	0.387729	0.0141652	0.0287229	0.164639	0.462492	0.515888	0.242074	0.737085	0.868635	0.849076	0.063504	0.226206	0.124455	0.255138	0.0899137	0.907918	0.252052	0.974851	0.904163	0.350068	0.937863
metagenome	0.995783	0.399116	0.340103	0.165984	0.184039	0.35753	0.195031	0.217755	0.492523	0.731768	0.984198	0.192653	0.411792	0.556026	0.749439	0.608216	0.143218	0.545729	0.473605	0.207923	0.66196	0.38634	0.116611	0.587748	0.491451	0.624185	0.39811	0.561359	0.597446	0.978404	0.665392
uncultured Porphyromonadaceae bacterium	0.0611388	0.65317	0.457161	0.703623	0.204923	0.0463034	0.919207	0.481544	0.688966	0.537934	0.705856	0.147591	0.0914942	0.0902846	0.101819	0.20461	0.142271	0.559951	0.201878	0.288058	0.0879649	0.120373	0.235233	0.19376	0.855158	0.926563	0.636787	0.614704	0.63678	0.908772	0.985119
uncultured bacterium...12	0.108492	0.960615	0.613469	0.545018	0.899122	0.783583	0.962676	0.872197	0.514676	0.964124	0.11563	0.916568	0.0980917	0.323946	0.118086	0.883131	0.554555	0.97973	0.596401	0.239749	0.770561	0.837146	0.877544	0.699132	0.938619	0.307018	0.148463	0.150172	0.836646	0.742948	0.471747
Alloprevotella	0.806362	0.582964	0.16584	0.427961	0.486631	0.911787	0.854365	0.548081	0.208426	0.151566	0.720784	0.21524	0.598566	0.184375	0.97602	0.454066	0.854005	0.436288	0.628773	0.59964	0.325605	0.441895	0.542489	0.330289	0.979525	0.382945	0.891269	0.587894	0.421365	0.398878	0.260742
Paraprevotella	0.50519	0.709426	0.77263	0.802412	0.911777	0.706846	0.575828	0.239187	0.076633	0.0684165	0.164834	0.814111	0.380579	0.288292	0.142402	0.872134	0.459265	0.392409	0.686007	0.853583	0.357095	0.0574918	0.263403	0.220296	0.790963	0.481354	0.235189	0.405547	0.532542	0.829856	0.798974
Prevotella	0.27961	0.0388472	0.00731236	0.0309082	0.0374585	0.236144	0.886701	0.352127	0.20662	0.368557	0.206927	0.0294053	0.0300436	0.0652664	0.0853654	0.0455364	0.173031	0.912563	0.0976996	0.206762	0.368429	0.333893	0.206256	0.113937	0.495367	0.92313	0.839807	0.609389	0.766151	0.514216	0.753952
Prevotella 2	0.411689	0.524537	0.404475	0.320292	0.53179	0.397704	0.881366	0.144288	0.220761	0.0186296	0.0599869	0.938438	0.0990478	0.533219	0.0988462	0.908694	0.384243	0.599079	0.329214	0.235125	0.00604346	0.226656	0.860458	0.982483	0.414751	0.627488	0.59346	0.769715	0.388277	0.281401	0.412615
Prevotella 7	0.637245	0.203745	0.015987	0.044007	0.004164	0.399966	0.0175742	8.55e-05	0.292495	0.426335	0.033843	0.00053423	0.186017	0.00513553	0.0667212	0.529653	0.328829	0.667301	0.598631	0.497993	0.292356	0.690617	0.977414	0.38634	0.491451	0.0663103	0.0323386	0.100408	0.420838	0.22893	0.123592
Prevotella 9	0.297153	0.157885	0.150013	0.39174	0.187056	0.876056	0.383405	0.916325	0.868478	0.842195	0.852934	0.033401	0.145835	0.130821	0.6245	0.349489	0.456465	0.589783	0.854521	0.786306	0.51042	0.100603	0.275567	0.190836	0.286123	0.340105	0.70161	0.228802	0.0181017	0.160659	0.0512536
Prevotellaceae Ga6A1 group	0.0912895	0.12137	0.560462	0.189654	0.134004	0.111344	0.173831	0.18958	0.481173	0.614647	0.168924	0.36788	0.181312	0.163009	0.19816	0.165824	0.14904	0.394499	0.791486	0.425519	0.349688	NA	NA	NA	NA	0.0955338	0.0958376	0.0958586	0.533948	0.444919	0.616697
Prevotellaceae NK3B31 group	0.259619	0.834092	0.829643	0.76109	0.759321	0.195569	0.913622	0.10556	0.123181	0.0486684	0.888791	0.088081	0.165163	0.152913	0.186843	0.322912	0.500761	0.0859368	0.733322	0.951791	0.183136	0.349672	0.464283	0.8662	0.349672	0.702166	0.635166	0.519593	0.944383	0.749323	0.680881
Prevotellaceae UCG-003	0.0629	0.552723	0.156902	0.257744	0.201692	0.473027	0.528159	0.13026	0.143864	0.0382808	0.285143	0.135702	0.0167794	0.464072	0.874217	0.732861	0.0831661	0.326409	0.333681	0.221273	0.0862298	0.960327	0.616576	0.480456	0.973546	0.63038	0.572073	0.806005	0.606968	0.782449	0.995683
uncultured...22	0.454762	0.966261	0.523241	0.49049	0.475399	0.204855	0.906598	0.0167645	0.624736	0.138499	0.690181	0.125876	0.106607	0.206287	0.194006	0.402457	0.230756	0.842646	0.966033	0.993205	0.408275	0.904242	0.847271	0.419404	0.495392	0.952687	0.945107	0.929342	0.849829	0.604597	0.774249
Alistipes	0.831864	0.279664	0.312371	0.437589	0.372168	0.564776	0.741296	0.914268	0.302618	0.064327	0.860464	0.0512669	0.0700837	0.442098	0.727775	0.566391	0.460738	0.312733	0.598131	0.514966	0.0876093	0.470532	0.0385885	0.429919	0.235621	0.419167	0.890879	0.162419	0.908342	0.242873	0.460531
Rikenellaceae RC9 gut group	0.442035	0.0931831	0.957793	0.780503	0.907254	0.140346	0.823122	0.227689	0.0178388	0.0223528	0.505796	0.351147	0.747575	0.222741	0.547414	0.219515	0.588852	0.754837	0.269725	0.478576	0.770778	0.809644	0.923338	0.181741	0.560273	0.77011	0.98342	0.873444	0.376643	0.259987	0.660396
Parabacteroides	0.717975	0.451942	0.0703807	0.142859	0.0933695	0.72757	0.143765	0.538161	0.0384501	0.172715	0.750348	0.00028249	0.0483173	0.00814855	0.359579	0.887671	0.952795	0.774371	0.579454	0.334759	0.0539985	0.0331699	0.013906	0.174519	0.130948	0.203745	0.37822	0.0904317	0.263942	0.61102	0.234631
Candidatus Melainabacteria bacterium MEL.A1	0.356075	0.302435	0.520955	0.861574	0.780108	0.23957	0.323543	0.322766	0.899404	0.78661	0.837056	0.749822	0.40052	0.951911	0.521254	0.346241	0.116264	0.929171	0.514387	0.731699	0.0601686	0.684849	0.684849	0.206256	0.206256	0.0669781	0.188529	0.0703381	0.138618	0.403737	0.0520731
Lactobacillus	0.0361412	0.338235	0.563935	0.793588	0.644765	0.35551	0.363637	0.826892	0.385224	0.329059	0.847156	0.545989	0.792591	0.977817	0.419303	0.927997	0.364189	0.40868	0.853102	0.874035	0.492865	0.278344	0.728015	0.185965	0.360457	0.00827421	0.0104511	0.00668363	0.00652235	0.00880048	0.00211761
Weissella	0.918253	0.859568	0.833717	0.98664	0.629192	0.774819	0.904931	0.757003	0.983463	0.596624	0.78159	0.147487	0.527258	0.128618	0.206133	0.579906	0.138489	0.620463	0.34969	0.44431	0.802881	0.75487	0.294153	0.607841	0.954843	0.726857	0.796925	0.989213	0.953743	0.569647	0.992914
Streptococcus	0.781922	0.85766	0.952994	0.74193	0.808314	0.484898	0.758621	0.532406	0.561307	0.93578	0.461767	0.887007	0.596137	0.774377	0.408775	0.213084	0.39842	0.725272	0.0969677	0.0930213	0.486956	0.317348	0.122957	0.395717	0.21077	0.88386	0.912156	0.869251	0.648269	0.702038	0.84954
Christensenellaceae R-7 group	0.554951	0.0670885	0.637062	0.952805	0.837716	0.155635	0.756084	0.726662	0.900937	0.906314	0.483972	0.648188	0.225144	0.928493	0.610045	0.47227	0.226263	0.587384	0.610846	0.534157	0.331823	0.672054	0.234737	0.0490488	0.586158	0.315852	0.552465	0.296659	0.143259	0.359137	0.312244
Clostridium sensu stricto 1	0.771776	0.858891	0.994494	0.782633	0.940032	0.863235	0.610371	0.35255	0.632668	0.496528	0.319676	0.526005	0.110145	0.824127	0.355812	0.924983	0.137232	0.673385	0.690553	0.586113	0.199705	0.23046	0.542489	0.069405	0.466159	0.0306824	0.0756627	0.0978965	0.027719	0.0273437	0.0701365
uncultured bacterium...32	0.0628977	0.0595181	0.11602	0.324935	0.589179	0.698906	0.133179	0.532454	0.367914	0.590084	0.0333168	0.533209	0.0350577	0.630914	0.0376226	0.456999	0.975177	0.575846	0.399415	0.282219	0.0478011	0.278344	0.557337	0.149915	0.982157	0.64815	0.776239	0.600789	0.344486	0.618279	0.243945
Agathobacter	0.511796	0.532019	0.376272	0.574968	0.479769	0.651246	0.252683	0.770484	0.783912	0.456599	0.220919	0.430941	0.465316	0.442582	0.262499	0.409742	0.0396541	0.646143	0.286874	0.166748	0.74628	0.0027053	0.0111699	0.198476	0.38394	0.51679	0.929302	0.407177	0.443182	0.60693	0.154728
Anaerosporobacter	0.721597	0.758939	0.118417	0.338744	0.135372	0.43018	0.95424	0.0451689	0.697741	0.469733	0.315233	0.0524469	0.500179	0.0705863	0.856418	0.593247	0.963155	0.247014	0.0934419	0.179841	0.836472	NA	NA	NA	NA	0.254497	0.217617	0.141986	0.604975	0.818684	0.220806
Anaerostipes	0.332504	0.743958	0.215043	0.101742	0.286734	0.0874772	0.0168577	0.33745	0.749104	0.976521	0.923264	0.0687868	0.184614	0.185385	0.950755	0.701254	0.705093	0.653961	0.952613	0.785301	0.114968	0.938625	0.947382	0.842913	0.842913	0.806788	0.711793	0.937386	0.91432	0.559875	0.597084
Blautia	0.610453	0.58368	0.840374	0.831154	0.820409	0.805486	0.813859	0.663715	0.140511	0.429517	0.531236	0.677248	0.295867	0.874024	0.365165	0.418022	0.46738	0.38722	0.818997	0.686456	0.0748678	0.602099	0.712884	0.680598	0.403833	0.713601	0.689482	0.406116	0.625139	0.89535	0.239073
Butyrivibrio	0.848094	0.202322	0.391448	0.194363	0.160771	0.972437	0.266644	0.024042	0.642638	0.469733	0.500741	0.603741	0.903634	0.371587	0.562787	0.734575	0.511909	0.873018	0.178815	0.183721	0.272508	NA	NA	NA	NA	0.669637	0.708708	0.405757	0.948301	0.944504	0.482017
CAG-56	0.683165	0.0679228	0.739744	0.600725	0.871807	0.101405	0.860501	0.370516	0.89279	0.523729	0.924504	0.129435	0.210544	0.00937046	0.936351	0.509065	0.792852	0.119256	0.889991	0.751989	0.83847	0.282373	0.741179	0.0150058	0.315758	0.147924	0.178228	0.254806	0.0125612	0.00506781	0.0323618
Coprococcus 2	0.0593467	0.254071	0.718129	0.722521	0.536263	0.0791919	0.0640819	0.695317	0.240131	0.693918	0.112888	0.213371	0.472076	0.0693793	0.0747015	0.338655	0.744467	0.454195	0.982182	0.925082	0.780608	0.40494	0.560273	0.0188163	0.699238	0.921089	0.830337	0.772358	0.35682	0.320366	0.762417
Dorea	0.152186	0.544013	0.537735	0.923491	0.490334	0.961699	0.324098	0.262172	0.217209	0.0960172	0.556117	0.859541	0.224577	0.522304	0.862708	0.419958	0.292018	0.209017	0.331008	0.504155	0.409271	0.319139	0.0385885	0.541936	0.896986	0.312693	0.21419	0.530557	0.411958	0.208527	0.981847
Fusicatenibacter	0.0765975	0.10788	0.187914	0.0274499	0.129803	0.181876	0.770205	0.819085	0.573232	0.592644	0.615262	0.697473	0.811007	0.6978	0.231034	0.324656	0.113249	0.581073	0.579316	0.864792	0.709769	0.449189	0.429083	0.704273	0.888252	0.442297	0.212101	0.34351	0.315767	0.390281	0.136612
Hungatella	0.399318	0.387231	0.0273108	0.0281669	0.115378	0.446274	0.49227	0.788897	0.184877	0.235241	0.327333	0.0575933	0.198469	0.326378	0.24532	0.023055	0.56141	0.563758	0.308377	0.282762	0.228072	0.698416	0.424876	0.897597	0.756924	0.622062	0.803592	0.81502	0.154129	0.17481	0.459217
Lachnoclostridium	0.776333	0.398756	0.84321	0.835771	0.887309	0.249539	0.515451	0.398609	0.0128908	0.0761535	0.515885	0.793964	0.624018	0.75736	0.856801	0.901459	0.765608	0.74276	0.92969	0.851298	0.535037	0.973726	0.49788	0.140126	0.699685	0.042604	0.122822	0.0882023	0.00308344	0.00698399	0.0503838
Lachnospira	0.596807	0.471366	0.927028	0.915062	0.832522	0.949389	0.143197	0.549635	0.658646	0.872821	0.897893	0.435038	0.606132	0.325282	0.537371	0.873579	0.328804	0.492419	0.112905	0.0981239	0.987367	0.69463	0.777196	0.662387	0.109227	0.991546	0.940839	0.662089	0.642523	0.450625	0.893889
Lachnospiraceae ND3007 group	0.671207	0.825643	0.621825	0.588875	0.66875	0.102394	0.0702057	0.686372	0.264501	0.552218	0.120242	0.84611	0.206612	0.954572	0.0821751	0.636079	0.916435	0.491616	0.811173	0.575474	0.143886	0.344244	0.303469	0.00215605	0.947382	0.674563	0.451095	0.995227	0.54427	0.241432	0.618593
Lachnospiraceae NK4A136 group	0.223376	0.449255	0.577408	0.714078	0.317155	0.623886	0.330689	0.112381	0.0793897	0.998901	0.28791	0.385657	0.825687	0.122409	0.470373	0.301024	0.667371	0.778635	0.847628	0.917347	0.425288	0.896806	0.77002	0.99138	0.0971738	0.135853	0.108787	0.083216	0.0788966	0.136823	0.0241937
Lachnospiraceae UCG-001	0.061213	0.127964	0.256077	0.336698	0.618431	0.751501	0.461367	0.699023	0.405624	0.972509	0.211198	0.834632	0.275104	0.428702	0.0981234	0.0423993	0.205272	0.209947	0.190967	0.186053	0.650885	0.828416	0.663488	1	0.577012	0.488487	0.415564	0.735167	0.781965	0.653573	0.969488
Lachnospiraceae UCG-003	0.260148	0.80818	0.347531	0.171489	0.518945	0.852846	0.235235	0.332168	0.489379	0.950835	0.613959	0.328053	0.0703697	0.901283	0.504559	0.826302	0.465278	0.722847	0.792311	0.894689	0.531998	0.777594	0.986772	0.933919	0.868219	0.7123	0.962542	0.465178	0.914934	0.98219	0.29573
Lachnospiraceae UCG-006	0.420814	0.868414	0.225633	0.219332	0.584541	0.617095	0.434734	0.708228	0.0213407	0.399459	0.680281	0.378449	0.1128	0.378831	0.521573	0.380993	0.491406	0.67444	0.465449	0.643459	0.436054	0.951944	0.716737	0.163141	0.348572	0.0760737	0.0637925	0.122411	0.0716918	0.0359379	0.178517
Lachnospiraceae UCG-010	0.0953814	0.263349	0.425578	0.839463	0.403682	0.924657	0.895718	0.606986	0.106656	0.0819922	0.502748	0.123805	0.766385	0.320768	0.561057	0.203901	0.355993	0.823051	0.367827	0.282181	0.943167	0.0382914	0.0105673	0.187418	0.546442	0.0727399	0.385374	0.177051	0.351664	0.686418	0.233199
Roseburia	0.60162	0.35227	0.714562	0.965643	0.937554	0.199272	0.915674	0.539068	0.256102	0.700362	0.648139	0.867907	0.617733	0.704611	0.649749	0.458544	0.427733	0.179138	0.324956	0.187106	0.716839	0.255138	0.255138	0.21702	0.208063	0.790099	0.857709	0.314436	0.596432	0.902607	0.49386
[Eubacterium] eligens group	0.423284	0.36803	0.575972	0.758193	0.950763	0.295405	0.226321	0.945803	0.0404195	0.0331981	0.622793	0.632323	0.839254	0.512424	0.533854	0.243813	0.231563	0.662136	0.615375	0.775478	0.361237	0.861937	0.509797	0.222673	0.232068	0.0299813	0.033793	0.11064	0.014786	0.00424384	0.198775
[Eubacterium] hallii group	0.1664	0.765843	0.185086	0.0981995	0.145376	0.0910799	0.296698	0.0878992	0.789009	0.455545	0.618874	0.309938	0.532854	0.612619	0.583807	0.227062	0.376501	0.516526	0.763475	0.735215	0.2327	0.38394	0.0793962	0.541214	0.449189	0.162707	0.453337	0.161072	0.32769	0.477279	0.482936
[Eubacterium] ruminantium group	0.475261	0.521627	0.948382	0.946211	0.824685	0.290058	0.682868	0.601805	0.608506	0.816019	0.796632	0.775742	0.811573	0.784888	0.501993	0.67145	0.7614	0.404168	0.517823	0.771568	0.671001	0.620438	0.373128	0.267576	0.572863	0.162707	0.313837	0.155895	0.446062	0.85385	0.0706033
[Eubacterium] ventriosum group	0.00331171	0.23035	0.275063	0.669923	0.916848	0.154375	0.712284	0.65376	0.343212	0.527193	0.140856	0.90459	0.0357551	0.499454	0.146534	0.268274	0.110092	0.700326	0.0247667	0.0247442	0.132052	0.811859	0.956919	0.415929	0.931114	0.898868	0.761579	0.984457	0.917888	0.630076	0.91831
[Ruminococcus] gnavus group	0.286918	0.197283	0.0318166	0.0804393	0.0512642	0.759458	0.407976	0.616139	0.708372	0.188524	0.44217	0.0940665	0.557573	0.423678	0.565989	0.659829	1	0.354798	0.948636	0.854197	0.100461	0.316696	0.507932	0.58701	0.948836	0.23149	0.181781	0.287387	0.141398	0.124485	0.0824245
[Ruminococcus] torques group	0.891314	0.116923	0.913698	0.582111	0.502663	0.799639	0.159539	0.712368	0.934283	0.829869	0.967147	0.552308	0.768926	0.887997	0.43293	0.722791	0.906758	0.0459189	0.960233	0.943162	0.804884	0.853645	0.794353	0.375946	0.496232	0.410857	0.713918	0.167955	0.456561	0.872813	0.317059
Peptoclostridium	0.893226	0.258435	0.928801	0.754277	0.189505	0.560333	0.444958	0.823119	0.189625	0.0323225	0.202379	0.603612	0.092198	0.490101	0.19816	0.962428	0.309486	0.0928691	0.162471	0.162511	0.468267	NA	NA	NA	NA	NA	NA	NA	0.134931	0.171319	NA
Romboutsia	0.076504	0.4517	0.89418	0.960864	0.476527	0.565322	0.283123	0.615271	0.103064	0.144554	0.0561238	0.0286845	0.822646	0.126365	0.0517502	0.5885	0.237975	0.996868	0.601482	0.669382	0.947904	0.917295	0.64263	0.880732	0.128886	0.0986854	0.375945	0.307514	0.103102	0.0890754	0.218355
Faecalibacterium	0.02935	0.430484	0.390747	0.550406	0.914758	0.309582	0.49126	0.723355	0.334152	0.168941	0.583373	0.913333	0.501804	0.584186	0.766681	0.578929	0.370208	0.934358	0.546131	0.59528	0.132677	0.0512656	0.00064283	0.0283197	0.948402	0.7255	0.675371	0.916753	0.315523	0.116425	0.986114
Flavonifractor	0.788959	0.319385	0.91801	0.803359	0.720627	0.459535	0.43294	0.645829	0.959859	0.68017	0.329527	0.804717	0.21802	0.881848	0.194365	0.886671	0.856709	0.317624	0.642254	0.367632	0.547792	0.533039	0.82537	0.0659552	0.991209	0.375702	0.809363	0.814196	0.117747	0.122281	0.397784
Fournierella	0.294499	0.112956	0.644785	0.851345	0.649022	0.178778	0.0903613	0.544528	0.672834	0.973906	0.532406	0.381194	0.689156	0.414923	0.527346	0.533575	0.179729	0.352837	0.91061	0.938779	0.537581	0.545053	0.416106	0.841481	0.0843621	0.321468	0.406185	0.540474	0.381863	0.322691	0.788918
Negativibacillus	0.0527622	0.430582	0.635632	0.865474	0.425208	0.964529	0.684247	0.991332	0.858357	0.78331	0.278434	0.108008	0.185536	0.0467526	0.803085	0.690131	0.00433086	0.109764	0.815911	0.682402	0.939207	0.524324	0.315544	0.615006	0.630661	0.612227	0.701476	0.551999	0.435035	0.703109	0.310474
Oscillibacter	0.686063	0.0696213	0.187359	0.460871	0.269379	0.0966877	0.0377382	0.0869051	0.00996969	0.672562	0.680271	0.772771	0.957367	0.332317	0.797666	0.83441	0.63025	0.785189	0.203325	0.141628	0.563673	0.0817882	0.254246	0.820285	0.490702	0.614648	0.778935	0.976784	0.213991	0.182536	0.724039
Pygmaiobacter	0.133674	0.0908083	0.0917522	0.0916781	0.111263	0.858098	0.133564	0.590998	0.189625	0.614647	0.69814	0.777325	0.603588	0.713493	0.628777	0.36788	0.46142	0.20739	0.117704	0.218321	0.534618	NA	NA	NA	NA	0.802988	0.736174	0.649968	0.955065	0.906944	0.802751
Ruminiclostridium 6	0.548623	0.273675	0.804458	0.844675	0.671551	0.380504	0.61617	0.410964	0.803433	0.373708	0.413579	0.742392	0.263995	0.255364	0.45905	0.30688	0.426459	0.60802	0.239511	0.504284	0.544809	0.772383	0.980811	0.62837	0.593946	0.14542	0.441923	0.307189	0.61786	0.725913	0.375952
Ruminiclostridium 9	0.129234	0.0127295	0.16728	0.477619	0.162997	0.972346	0.0144455	0.870339	0.679587	0.440473	0.237525	0.641777	0.549408	0.608407	0.321646	0.649247	0.842519	0.347084	0.432888	0.506821	0.746321	0.150935	0.341372	0.90537	0.259267	0.249515	0.391779	0.450483	0.588984	0.518596	0.443261
Ruminococcaceae NK4A214 group	0.554313	0.282263	0.154042	0.340585	0.490669	0.981457	0.389427	0.425964	0.312926	0.561428	0.982419	0.210652	0.734994	0.45977	0.909223	0.788364	0.0585116	0.127693	0.7956	0.429047	0.104912	0.982731	0.828431	0.263447	0.448367	0.813371	0.984632	0.974082	0.76619	0.418535	0.896635
Ruminococcaceae UCG-002	0.399434	0.268059	0.519717	0.694396	0.874987	0.58753	0.768092	0.725288	0.602372	0.436042	0.0900739	0.892947	0.196383	0.581254	0.24315	0.50138	0.192971	0.589158	0.682523	0.492036	0.103527	0.602099	0.429919	0.137658	0.845931	0.348257	0.722318	0.227037	0.158883	0.518955	0.230374
Ruminococcaceae UCG-003	0.90945	0.726183	0.529895	0.511265	0.17997	0.167609	0.677688	0.341024	0.528175	0.824836	0.0905685	0.723273	0.412116	0.681314	0.130805	0.800028	0.142973	0.451532	0.627047	0.471572	0.260954	0.555325	0.72008	0.104843	0.306115	0.0151454	0.0430473	0.0225662	0.0870293	0.184355	0.0371783
Ruminococcaceae UCG-005	0.00981341	0.0104548	0.0453984	0.221752	0.296547	0.402877	0.243992	0.701357	0.736441	0.516267	0.0506137	0.599242	0.0115508	0.78763	0.091595	0.779122	0.775575	0.692705	0.309293	0.326167	0.00786001	0.556033	0.409428	0.0367585	0.269479	0.478951	0.945309	0.190445	0.192269	0.667862	0.114821
Ruminococcaceae UCG-010	0.113008	0.0898264	0.279412	0.58273	0.910956	0.283199	0.362353	0.712465	0.506064	0.990712	0.236548	0.885198	0.137537	0.316792	0.284234	0.964833	0.29936	0.598889	0.778202	0.815222	0.0636795	0.791812	0.634874	0.049696	0.564696	0.329731	0.651187	0.30013	0.189719	0.373265	0.193553
Ruminococcaceae UCG-014	0.00615407	0.3695	0.310964	0.814701	0.73864	0.0655875	0.373862	0.345972	0.758923	0.542306	0.00498344	0.674234	0.0183327	0.147731	0.0271135	0.577326	0.328248	0.514316	0.241372	0.200019	0.070737	0.263403	0.349672	0.00509129	0.527405	0.732228	0.893547	0.712085	0.258065	0.400591	0.430497
Ruminococcus 1	0.543133	0.431283	0.977289	0.85172	0.434081	0.497284	0.810831	0.7956	0.700076	0.513447	0.227386	0.761421	0.259558	0.742847	0.209833	0.991355	0.309521	0.848569	0.653099	0.383845	0.0728256	0.522814	0.629428	0.559979	0.904532	0.63989	0.669639	0.591125	0.456003	0.673832	0.523347
Ruminococcus 2	0.472392	0.94834	0.762374	0.951904	0.806903	0.935279	0.338074	0.240232	0.458496	0.772562	0.687569	0.495678	0.124755	0.714907	0.583595	0.855678	0.917878	0.929775	0.803594	0.590538	0.0786754	0.879075	0.599498	0.481287	0.930749	0.0352089	0.140867	0.046073	0.10018	0.3579	0.0236298
Subdoligranulum	0.599302	0.548953	0.489864	0.825232	0.725736	0.709883	0.626667	0.677212	0.575755	0.677432	0.162613	0.146928	0.545659	0.264303	0.45447	0.193008	0.913095	0.18548	0.410537	0.44302	0.720267	0.896986	0.879919	0.255138	0.896986	0.523168	0.460794	0.836021	0.876314	0.791507	0.985489
UBA1819	0.979221	0.250737	0.360158	0.628084	0.521228	0.746593	0.293767	0.420069	0.199584	0.114231	0.238839	0.917901	0.593064	0.703453	0.522431	0.432532	0.854321	0.67786	0.460316	0.559683	0.395772	0.502758	0.0580386	0.65169	0.603034	0.547621	0.47186	0.183137	0.944052	0.754843	0.310098
[Eubacterium] coprostanoligenes group	0.246551	0.0998661	0.598153	0.910133	0.686867	0.325908	0.304537	0.415163	0.206072	0.597865	0.276585	0.92399	0.938504	0.546728	0.130422	0.916	0.057031	0.368354	0.692172	0.692937	0.402589	0.265239	0.208063	0.00735503	0.648796	0.805299	0.53839	0.80339	0.313266	0.126817	0.516402
uncultured...79	0.471966	0.469294	0.258275	0.451577	0.919367	0.570915	0.942147	0.515276	0.933039	0.716361	0.0621272	0.758754	0.0514486	0.532713	0.115022	0.546617	0.556509	0.877819	0.548587	0.729198	0.590239	0.123706	0.335508	0.239528	0.38394	0.884532	0.613666	0.960279	0.641408	0.797053	0.612078
Catenibacterium	0.447225	0.202212	0.914565	0.423019	0.944093	0.0296032	0.642007	0.040707	0.450742	0.70806	0.919483	0.328418	0.494329	0.87009	0.943081	0.856737	0.298147	0.561308	0.851438	0.690213	0.0915809	0.717331	0.885193	0.735559	0.923338	0.672001	0.515761	0.926649	0.540828	0.431272	0.787736
Erysipelotrichaceae UCG-003	0.628307	0.153794	0.722258	0.731017	0.712075	0.321254	0.533325	0.768375	0.0903415	0.227878	0.737861	0.472217	0.644538	0.733404	0.586017	0.923419	0.843765	0.652175	0.543118	0.422009	0.207047	0.503584	0.526019	0.0298534	0.652311	0.216882	0.275253	0.449273	0.110189	0.0846093	0.786541
Holdemanella	0.223997	0.15257	0.463787	0.56065	0.680398	0.387493	0.918318	0.319337	0.0616406	0.0335666	0.206899	0.864196	0.2568	0.969289	0.411328	0.89608	0.554046	0.385543	0.264172	0.181036	0.444423	0.82247	0.481585	0.288391	0.866443	0.712613	0.866337	0.408564	0.482322	0.157982	0.421071
Acidaminococcus	0.748166	0.104526	0.699217	0.26931	0.664086	0.042443	0.927498	0.342594	0.799241	0.889962	0.255132	0.677027	0.0600208	0.776619	0.568263	0.363135	0.434538	0.559786	0.944308	0.938845	0.982357	0.847271	0.717331	0.274889	0.17281	0.782746	0.784036	0.620142	0.228385	0.45783	0.458076
Phascolarctobacterium	0.526756	0.570276	0.499968	0.485747	0.697041	0.694927	0.558053	0.225287	0.946579	0.0944984	0.212857	0.614795	0.878254	0.577529	0.274267	0.628292	0.969446	0.153617	0.420155	0.718181	0.569413	0.0848688	0.443262	0.795415	0.245265	0.211908	0.718245	0.469137	0.0670111	0.184712	0.190605
Dialister	0.825689	0.75875	0.811771	0.563521	0.897988	0.0678984	0.502155	0.590924	0.739203	0.633955	0.271717	0.240523	0.953253	0.372511	0.339787	0.765913	0.409618	0.227121	0.792941	0.542163	0.886451	0.354113	0.977414	0.38634	0.22792	0.833039	0.840696	0.84158	0.861521	0.887504	0.4342
Megamonas	0.0258001	0.70083	0.804451	0.793622	0.702509	0.169737	0.945162	0.396356	0.951287	0.933201	0.143566	0.988877	0.284127	0.307727	0.23253	0.673627	0.699967	0.229981	0.94046	0.768338	0.159318	0.463281	0.551095	0.328938	0.279623	0.959075	0.899545	0.961113	0.275068	0.44433	0.607578
Megasphaera	0.822589	0.654756	0.246491	0.242591	0.302778	0.263467	0.380502	0.556718	0.0174576	0.492911	0.915766	0.168524	0.182293	0.353139	0.297794	0.998542	0.18243	0.25464	0.586238	0.729561	0.330973	0.698416	0.979474	0.489924	0.806606	0.0289908	0.0601225	0.0607292	0.21654	0.330827	0.205973
Mitsuokella	0.839859	0.638338	0.168699	0.10378	0.0941484	0.0507893	0.371349	0.539862	0.0235316	0.111275	0.819948	0.527293	0.165499	0.363042	0.834057	0.637228	0.148582	0.398436	0.840652	0.954992	0.966012	0.113937	0.684849	0.206256	0.113937	0.358649	0.819024	0.448095	0.451654	0.91953	0.678799
Veillonella	0.881625	0.802356	0.167345	0.271076	0.163785	0.928513	0.887728	0.677139	0.0180957	0.0829488	0.302497	0.164709	0.674458	0.227691	0.142846	0.363508	0.836044	0.824759	0.187633	0.105979	0.233515	0.284727	0.14336	0.552661	0.898991	0.97123	0.807225	0.670681	0.848142	0.684004	0.946707
Cetobacterium	0.675358	0.696067	0.445318	0.259554	0.215526	0.226497	0.418867	0.439269	0.998655	0.368435	0.746903	0.806471	0.842202	0.498055	0.795258	0.73679	0.595605	0.667565	0.804986	0.72699	0.788447	0.333893	0.333893	0.8928	0.333893	0.516824	0.40216	0.691468	0.864495	0.647899	0.826474
Fusobacterium	0.950568	0.394903	0.00989494	0.00658905	0.0131278	0.484182	0.0704108	0.696055	0.956368	0.641273	0.966174	0.00224124	0.0650557	0.0969591	0.815419	0.407291	0.942096	0.360901	0.594647	0.468973	0.115807	0.274889	0.298707	0.577012	0.464283	0.399275	0.470609	0.169777	0.917267	0.928885	0.652892
uncultured bacterium...92	0.655026	0.394261	0.791376	0.819798	0.954585	0.851358	0.624551	0.14118	0.733996	0.906136	0.713201	0.90326	0.270278	0.754426	0.983539	0.39504	0.655399	0.411545	0.249839	0.501667	0.851852	0.684849	0.684849	0.206256	0.206256	0.816249	0.886097	0.995786	0.724575	0.878353	0.939513
Azospirillum sp. 47_25	0.34187	0.253385	0.117604	0.0276176	0.129482	0.0586381	0.609865	0.462508	0.257049	0.273516	0.333058	0.947123	0.507785	0.651329	0.0780032	0.127635	0.396269	0.572516	0.242372	0.111205	0.8406	0.684849	0.206256	0.684849	0.113937	0.840991	0.635258	0.6596	0.420362	0.743104	0.478425
gut metagenome	0.0740155	0.406742	0.623568	0.915315	0.984983	0.68206	0.566235	0.343472	0.515222	0.515095	0.501582	0.970182	0.0565895	0.614775	0.572338	0.100265	0.621329	0.843595	0.319704	0.267229	0.0387983	0.416106	0.545053	0.211824	0.416106	0.886463	0.542035	0.746337	0.21806	0.617192	0.512491
Bilophila	0.392369	0.810537	0.644803	0.883164	0.922453	0.483956	0.373576	0.520683	0.0728305	0.0129134	0.955672	0.68964	0.755758	0.907565	0.877494	0.429932	0.136098	0.900869	0.0960192	0.0976652	0.890116	0.593128	0.631882	0.448367	0.395717	0.416672	0.376456	0.6464	0.178278	0.061198	0.577402
Desulfovibrio	0.350866	0.155598	0.479374	0.988183	0.79114	0.327293	0.386797	0.420315	0.607528	0.622893	0.905088	0.239234	0.52886	0.68586	0.809423	0.956149	0.0570775	0.265245	0.488126	0.314135	0.215079	0.710932	0.439943	0.0872864	0.163399	0.388711	0.577482	0.423878	0.469953	0.519698	0.489572
Aeromonas	0.830782	0.733814	0.804979	0.981084	0.972177	0.224412	0.95656	0.341202	0.232069	0.473821	0.217548	0.377069	0.621558	0.215381	0.169455	0.589916	0.326833	0.860242	0.603308	0.417253	0.16748	0.684849	0.206256	0.684849	0.113937	0.483139	0.75863	0.984255	0.704149	0.682375	0.360567
Succinivibrio	0.988443	0.645482	0.383413	0.620797	0.330403	0.756656	0.390697	0.413863	0.853848	0.222092	0.712513	0.856195	0.136204	0.940303	0.980757	0.768299	0.541248	0.384041	0.795704	0.851481	0.158975	0.24038	0.38634	0.607841	0.420009	0.644479	0.394328	0.339108	0.867819	0.819116	0.908455
Parasutterella	0.572612	0.153182	0.94378	0.612767	0.6433	0.69493	0.98506	0.72283	0.819621	0.460806	0.0356789	0.613284	0.597979	0.18904	0.141521	0.138458	0.675374	0.319153	0.360305	0.652615	0.945143	0.383069	0.346403	0.113662	0.870953	0.770361	0.44941	0.857223	0.915288	0.487389	0.585577
Sutterella	0.949215	0.847448	0.513758	0.444317	0.522908	0.980477	0.216681	0.493009	0.917101	0.366912	0.909013	0.366106	0.75515	0.330616	0.691299	0.677366	0.64266	0.0886264	0.892193	0.770191	0.955172	0.383069	0.132737	0.395717	0.180877	0.292697	0.251073	0.107312	0.124569	0.273567	0.0996525
Citrobacter	0.532331	0.747576	0.903436	0.447018	0.938834	0.381533	0.843841	0.519882	0.232069	0.473821	0.55381	0.915819	0.477753	0.769612	0.522274	0.0868195	0.598783	0.692273	0.415826	0.382112	0.92131	NA	NA	NA	NA	0.994691	0.919522	0.860388	0.277114	0.608847	0.343125
Enterobacter	0.966153	0.856919	0.548115	0.142813	0.546289	0.534524	0.229371	0.387597	0.898102	0.941771	0.755215	0.986172	0.655168	0.788147	0.235538	0.877199	0.362765	0.246244	0.984781	0.696748	0.176148	0.291471	0.702942	0.634927	0.476674	0.710229	0.510012	0.43926	0.791651	0.566203	0.887231
Escherichia-Shigella	0.312177	0.435225	0.337893	0.462135	0.373948	0.519694	0.734627	0.458252	0.743386	0.521501	0.705237	0.869156	0.322985	0.598291	0.403823	0.633084	0.649289	0.474737	0.0508357	0.0219771	0.287361	0.354148	0.829024	0.896986	0.456801	0.697789	0.972275	0.701115	0.229413	0.591839	0.14476
Klebsiella	0.715367	0.676057	0.958247	0.975411	0.81178	0.734845	0.388815	0.645679	0.594371	0.589071	0.76084	0.80674	0.692568	0.592362	0.780947	0.895914	0.186819	0.499005	0.368114	0.406466	0.296959	0.634874	0.938737	0.783316	0.938737	0.826815	0.98954	0.802556	0.214179	0.216755	0.982778
Plesiomonas	0.138659	0.21716	0.730579	0.328107	0.300673	0.470235	0.786083	0.30824	0.00021246	0.00013811	0.193041	0.843764	0.104393	0.456836	0.671576	0.975286	0.663352	0.288999	0.163659	0.109798	0.149131	0.684849	0.206256	0.684849	0.113937	0.283277	0.737947	0.790449	0.424586	0.215019	0.922697
Haemophilus	0.22559	0.225938	0.14193	0.364631	0.27331	0.229909	0.917395	0.447963	0.0132417	0.0435991	0.748851	0.735946	0.712321	0.767889	0.738474	0.90039	0.709848	0.786784	0.365604	0.224439	0.668866	0.510119	0.161423	0.204183	0.253234	0.844435	0.803261	0.700468	0.716014	0.721584	0.645271
Necropsobacter	0.0912895	0.12137	0.560462	0.189654	0.134004	0.111344	0.173831	0.18958	0.481173	0.614647	0.168924	0.36788	0.181312	0.163009	0.19816	0.165824	0.14904	0.394499	0.791486	0.425519	0.349688	NA	NA	NA	NA	0.0955338	0.0958376	0.0958586	0.533948	0.444919	0.616697
Pasteurella	NA	NA	NA	NA	NA	NA	NA	NA	NA	NA	NA	NA	NA	NA	NA	NA	NA	NA	NA	NA	NA	NA	NA	NA	NA	NA	NA	NA	NA	NA	NA
Acinetobacter	0.162102	0.300451	0.847584	0.898035	0.585153	0.772971	0.699987	0.676679	0.669863	0.469569	0.36314	0.56465	0.497595	0.354223	0.405932	0.290778	0.182777	0.0383332	0.93944	0.76106	0.852956	NA	NA	NA	NA	0.652417	0.884025	0.779217	0.51487	0.498903	0.652018
Pseudomonas	0.829617	0.568766	0.326839	0.842325	0.943551	0.991931	0.604869	0.654043	0.0567694	0.277567	0.917776	0.627637	0.462375	0.985825	0.82807	0.605058	0.551882	0.426264	0.475391	0.816056	0.114256	0.701851	0.777594	0.628523	0.640553	0.125518	NA	NA	0.0476961	0.0445572	0.125033
uncultured...111	0.373447	0.493417	0.0993992	0.2455	0.290036	0.426469	0.331825	0.949014	0.107268	0.710392	0.269914	0.332402	0.0565369	0.790269	0.297378	0.169855	0.522196	0.881027	0.649734	0.502495	0.213365	0.358596	0.668648	0.476674	0.553468	0.151634	0.132918	0.303734	0.546753	0.469643	0.338745
Akkermansia	0.838642	0.31167	0.580374	0.750466	0.819329	0.0363864	0.261971	0.659936	0.129617	0.429494	0.0739657	0.540295	0.0199487	0.302131	0.133713	0.293639	0.425426	0.00074518	0.153924	0.57925	0.96763	0.63661	0.541985	0.620438	0.702705	0.399718	0.0518004	0.268148	0.985658	0.507119	0.821139

## Sheet: Enterotype2
Supplementary Data 4. Correlation analysis between genus abundance and Enterotype 2 patient’s clinical parameters using spearman correlation
R-Value
Taxonomy	age	ht	wt	BMI	wc	sbp	dbp	pulse	smoke	alcohol	TG	TC	HDL	LDL	VLDL	glucose	HbA1C	FGF21	insulin	HOMA	MOCA_score	IL_18	IL_1B	NLRP3	GAPDH	pNN50	pNN50a	pNN50b	BB50	BB50a	BB50b
Bifidobacterium	-0.304415	0.0643159	-0.0273212	-0.0531903	-0.0556345	-0.200289	0.107028	0.186027	0.242117	0.0280486	0.11651	-0.0944605	-0.314619	-0.0462488	0.141262	0.222107	0.264145	-0.155835	-0.159491	-0.0654791	0.158232	0.379478	0.768121	0.644963	0.016265	-0.0697435	0.101057	-0.14431	-0.188108	-0.114372	-0.251082
Olsenella	-0.0673644	0.049321	0.0852038	0.111735	0.100241	0.0993459	0.00343236	0.131598	0.227989	0.0355899	-0.173403	-0.303559	-0.138769	-0.320784	-0.256262	0.25126	0.101882	-0.0263828	-0.038722	0.0695547	-0.0910242	-0.500852	0.0302016	-0.112177	0.0216523	0.03462	-0.0862781	-0.0112648	0.0182005	-0.0629149	-0.112627
Collinsella	-0.186472	0.271033	0.0417364	-0.066203	0.147055	0.220046	0.313799	-0.187129	0.379613	-0.0625184	0.0275479	0.192151	-0.095967	0.21675	0.094951	0.22387	0.218172	-0.0389625	0.0499889	0.137371	0.346594	-0.257922	-0.100147	0.0677468	0.022173	0.00892708	-0.114949	-0.0954862	-0.111791	-0.217088	-0.143684
Bacteroides	0.0503162	0.00515831	0.0663019	0.0305078	0.0343917	-0.105582	-0.0474748	0.00219115	0.0541584	0.0932055	0.127458	0.0923098	0.143021	-0.0091722	0.0993602	-0.127617	-0.227442	0.207564	0.0634108	0.0901001	0.249837	-0.644592	-0.411765	-0.297059	0.242068	0.132785	-0.0016978	0.0300695	0.188904	0.0714599	0.0608982
Barnesiella	0.0231114	-0.0526807	0.0269169	0.0484702	-0.0611825	-0.124801	0.10298	0.532879	-0.0584389	0.0409923	0.00102579	0.00042704	-0.0774422	-0.0630826	0.279597	-0.110423	-0.191321	0.365641	0.393467	0.323969	0.0284072	0.212914	-0.173468	-0.11861	-0.696435	0.0422355	-0.14616	0.0687095	-0.217134	-0.281346	-0.180426
Coprobacter	-0.0901008	0.214804	0.129191	0.0469804	-0.121381	0.253421	0.429096	-0.0731466	0.0541714	0.249253	-0.0508614	-0.347932	-0.143892	-0.201778	-0.134177	0.298316	-0.0474006	0.0238794	0.281643	0.265692	-0.223723	-0.0715725	0.246744	0.12516	-0.204585	0.236075	0.116904	0.315013	0.143126	0.0451833	0.213943
Butyricimonas	0.0568838	0.21202	-0.148954	-0.263868	-0.174193	-0.3681	-0.313942	0.349192	0.438582	0.174392	-0.378213	-0.0812759	0.0547242	-0.199817	-0.260197	-0.275398	-0.21311	-0.0133944	0.0100469	-0.0524615	-0.0741326	0.106195	-0.0604276	0.0766398	-0.326923	0.196858	0.0715503	0.254905	0.0381249	0.056699	0.0677415
Odoribacter	-0.0411747	-0.0244485	0.0142968	0.0713458	0.151289	-0.251256	-0.0356867	0.475242	0.258081	0.062165	-0.350318	-0.204611	-0.0579999	-0.241034	-0.425075	-0.165303	0.0414655	-0.11639	-0.161028	-0.181151	-0.246785	-0.0544919	0.125092	0.289919	0.15362	0.130711	-0.0045326	0.155762	-0.104651	-0.158744	-0.0744886
metagenome	-0.0403641	0.203684	0.109685	-0.0608973	0.124801	0.179533	0.03687	0.278787	0.143798	0.195075	-0.0699214	-0.0569961	-0.210405	0.0331395	0.0301601	0.172723	0.259877	-0.0183037	0.0533918	0.147603	0.0769811	0.0823534	-0.128347	0.0166096	0.138672	0.0304306	0.23856	-0.0390474	-0.145595	-0.0407437	-0.124758
uncultured Porphyromonadaceae bacterium	0.116993	0.225464	0.0588143	0.0217541	0.10592	0.185223	0.00735591	0.157611	0.0178195	0.0398409	0.025818	-0.23116	-0.379888	-0.155398	-0.113057	0.157219	0.0827663	-0.141461	0.00828854	0.0297211	-0.326256	0.0178931	-0.236015	-0.153768	0.0897303	-0.17801	-0.131193	-0.107469	-0.298552	-0.367443	-0.168417
uncultured bacterium...12	0.0169484	-0.0894212	0.0864883	0.147268	0.0788221	0.0456049	0.170331	0.102663	-0.126081	-0.135471	-0.0019651	0.304825	-0.161359	0.243379	0.138702	0.11497	-0.044092	-0.138903	0.192001	0.20779	-0.191482	0.310874	0.0560887	0.284758	-0.0606265	0.0901328	-0.171608	0.18777	0.0816274	-0.208609	0.300615
Alloprevotella	0.0927889	0.0607752	-0.0303367	-0.113281	-0.0283384	0.104538	-0.168277	0.0994643	0.119374	0.0354676	0.103921	-0.280431	-0.1107	-0.351764	0.0627096	-0.0845957	0.11198	0.39838	0.240285	0.266759	-0.210806	0.0549598	0.0912506	0.0067593	-0.481685	0.401804	0.443747	0.28564	0.281227	0.450257	0.143641
Paraprevotella	0.150404	-0.32069	-0.245829	-0.0634084	-0.332537	-0.355596	-0.218064	0.0915409	-0.147784	-0.0686481	-0.317806	0.0821043	0.402495	0.0017107	-0.226649	-0.162719	-0.473083	0.192033	0.115074	0.0233523	-0.0836157	0.399148	-0.2181	-0.0388397	-0.391333	0.17364	0.396816	0.197026	0.190116	0.481199	0.316097
Prevotella	NA	NA	NA	NA	NA	NA	NA	NA	NA	NA	NA	NA	NA	NA	NA	NA	NA	NA	NA	NA	NA	NA	NA	NA	NA	NA	NA	NA	NA	NA	NA
Prevotella 2	-0.141449	0.218516	0.0540455	-0.0929279	0.149752	-0.0734038	-0.24844	-0.081819	0.239613	0.209637	-0.361233	-0.150117	0.0774277	-0.0934035	-0.567548	0.0956482	0.23201	-0.217607	-0.426693	-0.384477	-0.150446	-0.34026	-0.108151	-0.0414826	0.689968	-0.138048	-0.140324	-0.072629	0.0983361	-0.0514697	0.0532773
Prevotella 7	-0.142307	0.163064	0.0105158	-0.0330105	0.0502408	0.135582	-0.123918	0.140455	0.369637	0.296832	-0.0950099	-0.180397	-0.119791	-0.215807	0.0356141	0.119887	0.140754	0.0913694	-0.0611941	0.0326515	-0.035894	-0.0232611	0.014304	-0.0715199	-0.0538382	0.188646	0.313665	0.0473292	0.103716	0.118853	-0.0586357
Prevotella 9	-0.197007	-0.0353344	0.107499	0.194761	0.0265344	0.10365	0.243179	-0.336792	-0.145087	-0.114608	0.186548	0.319933	0.0533844	0.352366	0.182913	0.0411126	-0.0344961	-0.143493	0.163088	0.0220245	0.0732049	0.587197	0.217647	0.214706	-0.255352	-0.228514	-0.194115	-0.153431	-0.227113	-0.15207	-0.0427829
Prevotellaceae Ga6A1 group	NA	NA	NA	NA	NA	NA	NA	NA	NA	NA	NA	NA	NA	NA	NA	NA	NA	NA	NA	NA	NA	NA	NA	NA	NA	NA	NA	NA	NA	NA	NA
Prevotellaceae NK3B31 group	0.0690437	0.16221	0.160258	0.0702144	0.237856	0.281018	0.144637	0.16434	0.102413	0.0754132	0.496209	-0.0826936	-0.628107	0.00757074	0.569053	0.307301	0.295076	0.259202	0.129616	0.255201	-0.0697374	0.218296	-0.146616	-0.0393359	-0.344564	0.132888	0.233515	0.0396125	-0.113626	-0.184435	-0.0972119
Prevotellaceae UCG-003	0.044409	0.228807	0.0164842	-0.123722	0.0676842	0.223314	0.04269	-0.0934473	0.113284	0	0.174503	0.0339462	-0.385028	0.00719469	0.113418	-0.0019116	0.02226	-0.18468	0.00925215	0.0962802	-0.0155155	-0.43501	0.0154557	-0.179672	0.352916	-0.113189	-0.0672786	-0.204916	-0.0985391	-0.180385	-0.256991
uncultured...22	-0.217618	0.1775	0.0254561	-0.0410781	0.0447127	-0.23557	-0.249136	0.0867222	0.23171	0.0629487	0.0219301	0.0009169	-0.106155	0.0206217	-0.0268319	-0.121919	0.361054	-0.0463649	-0.555957	-0.513153	-0.125025	0.0210821	0.294933	0.0550973	0.094337	0.0207618	0.198343	0.0702255	0.0582144	0.133796	0.0755956
Alistipes	0.0823281	0.10338	-0.0524079	-0.0637955	0.0373615	-0.309015	-0.102387	0.428388	0.370771	0.0438496	-0.483256	0.0528897	0.0950888	-0.0670489	-0.360557	-0.153176	-0.202189	-0.341046	0.0792079	0.0496107	0.0655934	-0.16777	-0.179412	0.0147059	0.0678971	-0.0703745	-0.343246	0.0214079	-0.164832	-0.34794	-0.0892789
Rikenellaceae RC9 gut group	-0.0220537	0.167871	-0.0964912	-0.0974943	-0.197994	-0.0755098	-0.108565	-0.183038	0.0760855	0.082612	0.347406	0.141109	-0.13969	0.262276	0.308569	-0.0939016	-0.123891	-0.142404	-0.121565	-0.234048	-0.358664	0.450907	0.146616	0.382631	-0.0287137	-0.258343	-0.09419	-0.167132	-0.338301	-0.10185	-0.172614
Parabacteroides	0.0467098	0.0662283	-0.261315	-0.290183	-0.201868	-0.350589	-0.253597	0.238672	0.274248	0.267223	-0.275313	-0.134562	0.00260078	-0.0779757	0.00075273	-0.18311	-0.0192456	0.0636333	-0.125278	-0.114807	-0.159076	0.304124	0.0485651	0.297277	-0.0162482	0.0971179	0.153368	0.0699828	-0.0094772	0.0557857	-0.018697
Candidatus Melainabacteria bacterium MEL.A1	NA	NA	NA	NA	NA	NA	NA	NA	NA	NA	NA	NA	NA	NA	NA	NA	NA	NA	NA	NA	NA	NA	NA	NA	NA	NA	NA	NA	NA	NA	NA
Lactobacillus	-0.0162253	0.0611824	0.256136	0.196489	0.179879	0.0545646	0.173315	-0.285626	-0.0088345	0.10946	0.136271	0.22907	-0.0977392	0.347028	0.0884007	0.31173	0.0942873	-0.343974	-0.0912415	-0.0975963	-0.131436	-0.0515776	0.143635	0.162223	0.156039	-0.167858	-0.443975	-0.0271479	0.0179935	-0.122772	0.115973
Weissella	-0.0688906	0.112617	0.0560451	0.0327593	-0.0886002	-0.272472	-0.0772	0.144598	-0.01687	-0.0272408	-0.0326404	-0.171413	-0.102854	-0.0817185	-0.0276998	0.0127449	0.0096494	-0.141799	-0.187561	-0.245003	-0.200946	0.457675	0.31496	0.250242	-0.197036	0.151057	0.210395	0.303494	0.134408	0.281008	0.280264
Streptococcus	-0.0700824	-0.144957	0.0253363	0.156651	-0.029488	-0.357145	-0.0244171	-0.0366897	-0.0884379	-0.17712	0.329695	0.112954	-0.0128904	0.125528	0.313801	-0.028258	-0.0629407	0.0739672	-0.377141	-0.374529	0.241624	0.132302	0.36599	0.0194199	-0.199415	0.0876528	0.181147	0.0874953	0.17753	0.209502	0.146507
Christensenellaceae R-7 group	0.0743461	0.0950382	-0.0407693	-0.129438	-0.0186587	-0.0864503	-0.299548	0.031345	0.071731	0.0492753	-0.199372	-0.0530778	-0.15146	-0.0228585	-0.126065	-0.0496693	0.0577057	-0.223482	0.0653852	0.0476543	-0.428396	0.652534	0.299204	0.608986	-0.0523268	-0.0986584	0.00432622	-0.0286898	-0.110251	0.0400552	0.00207857
Clostridium sensu stricto 1	0.00846036	-0.0883311	0.032978	0.161439	0.117462	-0.139515	-0.0485117	0.171949	-0.147784	-0.0636672	-0.159435	-0.0941376	0.059439	0.0250199	-0.35728	0.0570679	0.162946	-0.048279	-0.0971329	-0.150477	-0.256761	0.352805	-0.2181	-0.282335	-0.352349	-0.258376	-0.122802	-0.235885	-0.373513	-0.144851	-0.263224
uncultured bacterium...32	0.110959	-0.125154	-0.166931	-0.199412	-0.262722	-0.160349	-0.191876	0.289164	0.0648486	0.0449423	-0.296582	-0.107394	0.0693614	-0.238875	-0.294805	-0.253594	-0.0611061	0.0909162	0.225965	0.209137	-0.247289	0.170137	0.457874	0.413439	-0.306378	0.220928	0.222802	0.252614	0.18442	0.31446	0.158644
Agathobacter	0.317853	0.0365041	-0.160207	-0.272284	-0.115538	-0.008416	-0.340989	-0.182945	0.0385524	0.0597067	0.114845	-0.183557	-0.0347222	-0.104565	0.1785	-0.162003	-0.0778551	0.066056	-0.102454	-0.118229	0.033461	0.123798	-0.362973	-0.145189	0.184388	-0.28104	-0.124645	-0.275262	-0.173287	-0.119913	-0.170699
Anaerosporobacter	0.236513	-0.244558	-0.203457	-0.14647	-0.179134	-0.23604	-0.260963	0.219988	-0.162169	-0.174574	-0.183767	0.0169833	0.257578	-0.168655	NA	-0.204114	-0.252237	NA	NA	NA	NA	NA	NA	NA	NA	0.0669073	-0.120659	0.170235	0.327777	0.150942	0.340404
Anaerostipes	0.229769	-0.216362	-0.0152359	0.0787312	-0.0677201	0.143546	0.0211447	-0.0462333	-0.28569	-0.142083	0.280556	-0.135682	0.0911353	-0.231257	0.389966	-0.0053897	-0.223642	0.411029	0.442119	0.414359	-0.039255	0.216508	-0.149478	-0.220283	-0.677504	0.239409	0.36282	0.178095	0.0803995	0.304891	0.0684848
Blautia	-0.0498807	-0.220331	0.179266	0.195403	0.117704	0.248583	0.0651698	-0.0377128	-0.224972	-0.301807	-0.145466	-0.162334	0.161362	-0.188637	-0.25612	-0.0128431	0.0421683	0.0244825	0.0265999	0.0529713	-0.136732	-0.0676969	0.0647059	0.238235	0.121034	0.0336482	-0.0249292	0.0605594	0.0735587	0.113389	0.181836
Butyrivibrio	0.171268	0.236406	0.203456	0.105784	0.0569972	0.105811	0.171257	0.0162954	-0.162169	0.218218	0.0816744	-0.169833	-0.142112	-0.0976422	0.059746	0.0266236	-0.138324	-0.139452	0.24675	0.0750896	-0.291453	0.140131	-0.140028	-0.308062	-0.0843274	-0.281011	-0.361976	NA	-0.226923	-0.226412	NA
CAG-56	-0.154478	0.349347	-0.203247	-0.292431	-0.332595	-0.0564694	-0.044279	-0.212042	0.425826	0.246048	0.24771	0.136932	0.136262	0.179859	0.287934	-0.0821004	-0.224874	0.13941	0.0279949	0.001921	0.285682	-0.487899	-0.129436	-0.2675	-0.0021652	-0.0981933	-0.0252481	-0.205464	-0.153326	-0.0925399	-0.239257
Coprococcus 2	-0.0107711	0.0416482	0.138807	0.0777019	0.0619752	-0.0490094	0.0391134	0.0947218	-0.207913	-0.125518	0.131627	-0.0733523	-0.148728	-0.0354138	0.206906	-0.0136988	0.249988	-0.107725	0.0159346	-0.0097499	-0.509467	0.504349	0.696819	0.405127	-0.447288	0.129377	0.201273	0.196935	-0.0493489	0.0861107	0.00891127
Dorea	0.134978	-0.0948293	0.0928015	0.0266125	0.0512606	-0.127554	-0.140136	0.0502613	-0.104447	-0.300332	0.00131273	-0.0381487	0.0121774	-0.0698048	-0.113371	0.169982	0.111985	-0.184876	-0.127423	-0.0521217	-0.181219	-0.0862196	0.275405	0.33137	0.0635626	-0.0381772	-0.26277	0.0548898	0.18367	0.0736129	0.193816
Fusicatenibacter	-0.0428603	0.0111646	-0.135306	-0.154532	-0.201508	0.0174339	-0.0823384	-0.101338	0.113777	0.021546	0.143713	-0.156161	-0.157581	-0.121514	0.238139	-0.125117	0.0448341	0.0508869	-0.0688283	-0.0428168	-0.206294	0.402389	0.347195	0.357581	-0.195088	0.152678	0.281404	0.12272	0.084718	0.1478	0.123667
Hungatella	-0.0016146	-0.187478	0.0247045	0.145792	0.0424492	-0.0018799	0.0672706	-0.021776	-0.288947	-0.0907231	-0.0361582	0.0811931	0.0910744	0.114628	-0.315691	-0.208394	-0.180952	0.211387	-0.110078	-0.173842	-0.0683177	0.0076753	-0.258211	-0.383483	-0.105206	0.0423094	0.0771194	-0.0253903	0.137272	0.0990332	0.116282
Lachnoclostridium	0.0817082	0.0463732	0.12589	0.109517	0.257021	0.165935	0.0435403	-0.132186	0.159909	0.110613	0.0123533	0.0894513	0.0460525	-0.0266618	-0.150611	0.0184078	0.0466744	-0.0145269	-0.0042468	0.0650359	0.473744	-0.433988	-0.284665	-0.3499	0.264884	-0.115378	-0.243321	-0.240719	0.132699	-0.167689	-0.0883434
Lachnospira	0.36494	0.132223	-0.0894619	-0.105948	-0.0288902	-0.069748	-0.133953	-0.212299	-0.0807715	0.013826	0.185929	0.268902	0.156109	0.347087	0.177158	-0.15234	-0.297075	0.00200669	0.14093	0.019398	0.150551	0.159381	-0.514088	-0.377788	-0.125651	-0.223407	-0.320408	-0.188297	-0.145569	-0.10423	-0.103302
Lachnospiraceae ND3007 group	-0.115676	0.254465	0.0495457	-0.0347971	-0.0817328	0.259385	0.148545	-0.0942196	0.0455851	0.124659	-0.0400684	-0.241991	-0.144525	-0.0991465	-0.0489722	0.0585265	-0.0182607	0.0149086	0.281374	0.185002	-0.041029	0.143514	-0.135939	0.104568	-0.0524775	-0.132493	-0.0874156	-0.116141	-0.447713	-0.29224	-0.29191
Lachnospiraceae NK4A136 group	0.084898	-0.0816354	0.01442	-0.0122297	-0.0419941	0.0255601	-0.0687655	0.298982	-0.102337	-0.0486771	0.0291448	-0.128739	0.0332722	-0.135988	0.290663	0.0246083	-0.0024458	0.224719	0.0845572	0.236066	0.143739	-0.337261	0.0220751	0.0927153	0.114476	0.332478	0.346917	0.227063	0.258597	0.343356	0.109077
Lachnospiraceae UCG-001	-0.007039	-0.207596	-0.236607	-0.109845	-0.0343486	-0.076327	-0.0353509	-0.011852	-0.0664007	-0.234474	-0.0935781	0.24238	0.0413229	0.15912	-0.0486031	-0.0872194	-0.0284063	-0.192923	-0.0227801	-0.0101539	-0.106734	0.44375	0.404087	0.303959	0.15972	-0.159861	-0.0901692	-0.160095	-0.10713	-0.0644385	-0.135403
Lachnospiraceae UCG-003	0.00942289	-0.100682	-0.17833	-0.187384	-0.188803	0.0246451	0.00666058	0.122379	-0.232595	0.0234738	-0.136352	-0.129502	0.0541873	-0.10606	-0.0398307	-0.218815	-0.0894719	0.246723	-0.0321848	-0.0321813	-0.248274	-0.0840787	-0.0280056	-0.0840168	0.196764	0.0222681	-0.0793876	0.0491426	0.174955	0.0195341	0.137573
Lachnospiraceae UCG-006	0.105724	-0.225044	-0.0215643	0.0509515	-0.120291	-0.0079632	-0.115026	-0.103828	-0.215954	-0.125251	0.135245	0.0899844	0.172306	0.0226559	0.366327	-0.150842	-0.227409	0.306863	0.459417	0.369767	0.186163	0.492437	-0.116337	0.174506	-0.395273	-0.0161202	-0.140899	0.0219115	0.16446	0.17135	0.23802
Lachnospiraceae UCG-010	-0.0673663	-0.0455165	-0.0246269	0.0171267	-0.0437822	0.0696882	-0.335644	-0.130525	-0.0885867	0.0499156	0.10957	-0.020473	-0.083161	0.173056	0.0022771	0.00183993	0.112577	0.12225	-0.128633	-0.116886	-0.369842	0.328644	-0.134919	0.324696	-0.0029762	0.0089578	0.0772289	0.0137491	0.0928059	0.183889	0.230785
Roseburia	0.0260646	0.0145741	0.012747	0.0448021	0.164767	0.231344	0.206181	-0.121624	0.0219512	0.205424	0.100353	-0.0243766	-0.243403	0.08111	0.0203237	0.123194	0.0406797	0.00177995	0.131064	0.168873	0.142732	-0.329654	-0.152941	-0.232353	0.487088	-0.42752	-0.624223	-0.418274	-0.275409	-0.53072	-0.359608
[Eubacterium] eligens group	0.193514	-0.135255	-0.321772	-0.192947	-0.350243	-0.274375	-0.122564	-0.0233213	0.0314623	0.00556753	-0.266283	0.212497	0.415561	0.0156618	-0.0394546	-0.404862	-0.550779	0.00268733	0.0829805	-0.0783804	0.128	0.287627	-0.0207413	-0.287415	-0.234946	-0.146746	0.116204	0.00662664	-0.0012337	0.127324	0.0908064
[Eubacterium] hallii group	-0.0796111	-0.0244446	-0.030245	-0.082222	-0.147277	0.136574	0.100548	-0.130217	0.00330513	0.0132263	-0.144955	-0.349787	-0.106551	-0.224392	-0.0538366	0.163759	0.0685896	0.166038	-0.0259534	0.0265122	-0.404027	0.0467372	0.229807	0.0637531	-0.205359	-0.036615	0.0643881	0.0198099	-0.0393669	0.0972409	0.0372821
[Eubacterium] ruminantium group	0.131413	0.284024	-0.0553581	-0.13198	-0.0477619	0.0269636	0.0793905	0.00698177	0.0811808	-0.0439525	-0.154659	0.00388241	-0.0972483	0.120651	-0.26179	-0.0440678	-0.266242	-0.185001	0.103139	0.0140079	-0.22505	0.361028	-0.187289	0.0798283	-0.0508475	-0.204093	-0.097821	-0.201029	-0.362162	-0.179346	-0.244059
[Eubacterium] ventriosum group	-0.0320563	-0.202024	0.0742904	0.0769287	-0.0641486	0.024604	-0.0684381	-0.0108844	-0.254905	-0.319917	-0.0957241	-0.0489725	0.0501155	-0.119289	-0.131003	-0.100352	-0.152593	0.110131	0.200963	0.187174	-0.420449	-0.0251725	0.408752	0.212237	-0.197242	-0.0201718	-0.282377	0.0835561	0.164894	-0.0034932	0.173314
[Ruminococcus] gnavus group	0.119795	0.200823	0.0477239	-0.0991946	0.0215713	0.0339942	-0.0594322	-0.358882	0.170728	0.169936	-0.0382302	-0.0154821	0.0592597	0.0391975	-0.107831	0.286711	-0.071572	-0.143801	-0.008371	0.0839753	0.484237	-0.407944	-0.324762	-0.106563	0.445652	0.0826373	-0.0185409	0.0639765	0.252564	0.097057	0.166655
[Ruminococcus] torques group	-0.0067467	0.100571	-0.0352801	-0.142009	-0.102592	0.0462909	0.0627274	-0.0711607	0.0474411	-0.184686	-0.0469629	-0.0372047	-0.11841	-0.0178506	-0.17467	0.216944	0.042328	0.0272567	-0.0821144	0.0357465	-0.397258	0.0472676	0.249448	0.369006	-0.0259259	0.224518	0.370626	0.214217	0.110089	0.0665355	0.20085
Peptoclostridium	-0.0302105	0.253296	-0.0462111	-0.0918153	-0.0234151	0.0737885	0.00745277	0.0333582	0.128223	0.156881	-0.185517	-0.164034	-0.135239	-0.038879	-0.289388	0.0653202	-0.0674194	0.0448969	-0.0099401	0.0119954	-0.197961	-0.0582888	-0.289073	0.0733468	0.311794	0.0809861	0.0881743	0.0273087	-0.114713	-0.134863	-0.0515352
Romboutsia	0.364331	0.00420563	-0.364519	-0.356971	-0.387501	-0.129002	0.0153117	-0.0338344	-0.250839	-0.0926478	0.0371588	-0.0148898	0.297363	-0.0399675	0.0506117	-0.262795	-0.30974	0.139669	-0.0799924	-0.188964	-0.249241	-0.0495505	-0.126626	-0.493517	-0.176791	-0.107868	-0.0148666	-0.0085851	0.0381081	0.235965	0.0394428
Faecalibacterium	0.0374146	-0.169837	-0.12578	-0.0266461	-0.113866	0.0450653	0.154551	0.00747568	-0.35374	-0.303781	0.208732	-0.0575711	0.181262	-0.045861	0.324426	0.0316369	0.10529	0.0901001	-0.0433864	-0.0714127	-0.102532	0.244297	0.170588	0.114706	-0.398527	0.0761714	0.0979063	0.0794142	-0.0409598	0.101961	-0.016959
Flavonifractor	0.116321	0.142888	-0.0156821	-0.13023	0.0551454	-0.167407	-0.173978	-0.143142	0.17012	0.0116121	-0.198855	0.166703	0.194049	0.0217034	-0.419731	-0.137287	-0.197727	-0.0098894	-0.181824	-0.130172	0.0987056	-0.539263	-0.525432	-0.519461	0.441975	0.0687265	0.0408558	-0.0090823	0.278159	0.0981961	0.188322
Fournierella	-0.0010764	0.312284	0.281417	0.116257	0.109616	0.19229	0.104942	-0.139796	0.144473	0.388813	0.193165	0.00696246	-0.223687	0.0959408	0.177712	0.18417	-0.0029532	0.100392	0.30292	0.156783	-0.219673	0.427451	-0.138065	-0.0517742	-0.333446	-0.0244949	-0.132691	0.22698	-0.006729	-0.0090856	0.255303
Negativibacillus	-0.0181355	0.21173	0.0901587	0.00089658	0.172907	0.283148	-0.0033491	-0.380722	0.285891	0.367215	-0.286407	0.0472186	0.0543787	0.146299	-0.27502	0.316355	0.0488197	0.0482968	0.174488	0.242341	0.0605349	-0.212229	-0.552573	-0.119978	0.275612	0.0588555	-0.0239535	0.014602	0.0423977	-0.07035	0.0600999
Oscillibacter	-0.0813954	-0.0118164	-0.166506	-0.174605	-0.156724	-0.375282	-0.285834	0.37354	0.216655	0.190478	-0.372716	0.00694445	0.126858	-0.061323	-0.28733	-0.161591	-0.0346095	0.198997	0.0631826	0.0661839	0.0302728	-0.157469	-0.461765	-0.488235	-0.262732	0.148479	0.157507	0.138251	0.0549518	0.183861	0.00772201
Pygmaiobacter	NA	NA	NA	NA	NA	NA	NA	NA	NA	NA	NA	NA	NA	NA	NA	NA	NA	NA	NA	NA	NA	NA	NA	NA	NA	NA	NA	NA	NA	NA	NA
Ruminiclostridium 6	0.274238	-0.0760765	-0.0067422	-0.0662238	0.00238083	-0.0811153	-0.161055	0.384058	-0.289775	-0.0765676	-0.258456	-0.150144	0.0501737	-0.161125	-0.217949	-0.265647	0.133629	-0.153157	-0.0352952	-0.0894275	-0.324446	0.396557	0.14061	0.0102262	-0.123168	-0.0103789	0.12041	0.177848	-0.0445006	0.201631	0.0484635
Ruminiclostridium 9	-0.03854	0.128777	-0.0676914	-0.137184	-0.0746159	-0.167951	-0.306087	-0.252609	0.158648	0.337581	0.231891	-0.0116721	0.0282922	0.130018	0.149481	-0.0243383	-0.0131849	0.434458	-0.0354561	-0.0596138	-0.0310168	0.148662	-0.327423	-0.0485071	0.108023	-0.0231676	0.186487	-0.141749	0.00107827	0.230523	-0.0532671
Ruminococcaceae NK4A214 group	0.0893304	-0.0248909	0.0497672	-0.0006883	-0.0323688	-0.155792	-0.24059	0.450009	0.0583709	0.114434	-0.300616	-0.249539	-0.0016575	-0.234148	-0.122651	-0.0027785	0.0965558	-0.165795	0.0709288	0.05777	-0.468492	0.666058	0.333571	0.534972	-0.424032	0.157321	0.200512	0.282083	0.040717	0.164776	0.196231
Ruminococcaceae UCG-002	0.0146117	0.08692	-0.123226	-0.202877	-0.147367	-0.178346	-0.388803	0.300995	0.152272	0.0474	-0.412166	-0.0242927	0.0140338	0.0351779	-0.285015	-0.117846	0.0768885	-0.286192	-0.0299588	-0.0461025	-0.392766	0.596027	0.152941	0.597059	-0.172695	-0.0275435	-0.0005692	0.0777865	-0.117737	0.0148797	0.0491392
Ruminococcaceae UCG-003	-0.116975	-0.0856108	0.00619902	0.00138471	0.00613624	-0.103023	-0.196268	0.436152	-0.146888	-0.203354	-0.10276	-0.223866	0.0503009	-0.17833	0.00230728	-0.0173521	0.205583	-0.18608	-0.213621	-0.174577	-0.338298	0.160298	0.296182	0.463918	0.129679	0.0491156	0.235771	0.0609731	-0.128019	0.144337	-0.0711215
Ruminococcaceae UCG-005	0.0928068	0.0746709	-0.0915983	-0.162955	-0.122666	-0.208364	-0.260166	0.544492	0.0322341	-0.0777133	-0.339254	-0.10288	0.0239171	-0.120723	-0.303687	-0.186388	0.0374005	-0.11038	0.116602	0.0538102	-0.363652	0.627309	0.0845015	0.311887	-0.582902	0.166326	0.144533	0.245527	-0.0116737	0.124792	0.105176
Ruminococcaceae UCG-010	-0.0393762	-0.127649	-0.0369915	-0.0276958	-0.113334	-0.324116	-0.251051	0.252596	-0.108354	-0.137155	-0.172365	-0.144807	-0.0902524	-0.128971	-0.139363	-0.12828	0.0222968	-0.18472	-0.106038	-0.171804	-0.425714	0.675607	0.54357	0.489407	-0.175712	-0.294297	-0.199261	-0.149129	-0.177294	0.0811606	-0.0651936
Ruminococcaceae UCG-014	-0.003891	0.0989186	0.00029304	-0.0550835	-0.111338	-0.195553	-0.283951	0.238514	-0.0105431	-0.0931102	-0.0716991	-0.111983	-0.0106702	-0.109084	0.0291467	-0.216195	0.0392591	-0.235333	-0.249131	-0.30517	-0.194003	0.254082	0.336143	0.311111	-0.13639	0.0715215	-0.0426736	0.227577	0.12166	0.12772	0.208456
Ruminococcus 1	0.225021	-0.0319998	-0.220672	-0.220906	-0.233846	-0.247008	-0.12726	0.403633	-0.135799	-0.0784484	-0.412366	-0.124802	0.2462	-0.176605	-0.323531	-0.355772	-0.207118	-0.0674399	0.00676729	-0.0978893	-0.397878	0.432922	0.182705	0.108717	-0.319022	0.249551	0.23368	0.359514	0.124998	0.254216	0.199536
Ruminococcus 2	-0.0690209	-0.025205	-0.206335	-0.182299	-0.156018	-0.297678	-0.236731	0.340092	0.0721077	0.0451092	-0.0999612	-0.0539655	0.0908309	-0.0327134	0.140003	-0.155653	0.0776301	-0.106266	-0.21532	-0.223838	-0.0998562	0.400209	0.268542	0.119781	-0.0310256	0.0858556	0.0971445	0.175391	0.0410337	0.185357	0.0761477
Subdoligranulum	-0.196616	-0.0746336	0.0297776	0.0956371	0.0464306	0.0389351	0.182006	-0.180422	-0.119302	-0.128582	-0.272406	0.42236	0.140636	0.455638	-0.266114	-0.0956682	-0.0729476	-0.223681	0.0451864	-0.0202537	-0.131693	-0.0014717	0.182353	0.317647	0.159411	-0.2265	-0.482974	-0.152375	-0.103015	-0.270087	-0.0206604
UBA1819	0.136755	0.118525	-0.164462	-0.276419	-0.152953	0.100489	-0.151026	-0.224605	0.3074	0.373631	-0.441678	0.0314384	0.0658981	-0.0092613	-0.322106	0.0248481	-0.228979	0.0430357	0.185306	0.209252	0.0444733	-0.0106187	-0.353193	-0.0485071	0.338523	0.00280719	-0.00867	0.0318869	0.180236	0.0530086	0.172531
[Eubacterium] coprostanoligenes group	-0.0212931	0.0434699	-0.0791964	-0.178459	-0.201121	-0.126988	-0.19911	0.133308	0.173922	0.0138118	-0.176738	-0.0912148	-0.121184	-0.0529092	0.185171	0.0475462	-0.0464787	-0.0197998	0.103682	0.172859	-0.303118	0.242826	0.208824	0.302941	-0.342438	-0.0542213	0.0854799	-0.0306536	-0.208499	0.00828069	-0.121049
uncultured...79	0.288778	-0.0034224	-0.0627901	-0.12131	-0.0503096	-0.308059	-0.220543	0.0498903	-0.0864964	-0.11789	-0.383598	-0.0747809	0.0277288	-0.130828	-0.380558	-0.103015	-0.0406704	-0.206997	-0.1639	-0.192959	-0.455722	0.735989	0.334562	0.15328	-0.488166	-0.100687	0.0697872	0.0218189	-0.0215893	0.0840979	0.0936294
Catenibacterium	-0.226416	0.248809	-0.0965666	-0.153303	0.0119834	0.0211671	-0.145797	0.10063	0.289746	0.0678807	0.169707	0.0320798	-0.339883	0.166773	0.130367	-0.0297336	0.44559	-0.0135675	-0.340721	-0.323781	-0.210462	0.312886	-0.0568464	0.0599192	-0.0508883	0.10961	0.12303	0.060706	-0.0787406	-0.142988	-0.033465
Erysipelotrichaceae UCG-003	0.181148	0.225613	0.342266	0.199796	0.339632	0.280777	0.413806	0.00669526	0.0193967	-0.119425	-0.0358757	-0.249417	-0.231195	-0.272935	-0.246924	0.442483	0.0454661	-0.0091366	0.427642	0.518504	-0.0158598	-0.345223	-0.11128	-0.005935	-0.0930765	0	-0.0713428	-0.0769758	-0.303239	-0.278224	-0.302404
Holdemanella	-0.295348	0.202964	0.050656	-0.0454211	0.0103326	0.185523	0.205794	0.113078	0.0199711	0.0318977	0.00536666	-0.252543	-0.414841	-0.0740502	-0.204336	0.18466	0.305772	-0.0547102	-0.0587527	-0.0448444	-0.578972	0.0899042	0.500737	0.35788	0.138212	-0.0101682	-0.0864234	0.0292331	-0.166719	-0.228	-0.144952
Acidaminococcus	-0.167386	0.254194	0.0184612	-0.0548638	0.0692653	0.165586	0.192775	-0.060582	0.30364	0.388548	0.101369	-0.13052	-0.228266	-0.039468	0.0378007	0.492687	0.304405	0.102543	-0.0174613	0.0700834	0.187569	0.0903878	0.0848235	-0.0863943	0.0433569	0.0507502	0.102224	0.0108804	-0.0188858	-0.0878135	-0.0487345
Phascolarctobacterium	0.0873663	0.110158	-0.0748181	-0.0507307	0.088385	0.0166141	-0.0424544	-0.0009025	0.033929	-0.0138118	0.119439	0.0566064	0.0315202	0.0315009	0.0918329	-0.102278	0.00566499	0.374235	0.208055	0.0987874	-0.0748923	-0.134021	-0.818249	-0.632818	-0.144018	-0.0309014	-0.388905	0.0200617	0.00764643	-0.132709	0.0682739
Dialister	-0.0936172	-0.070781	0.0324867	-0.0047901	-0.0576675	-0.0825	0.0262531	0.232318	-0.220757	0.0425511	-0.219358	-0.214921	-0.139432	-0.13514	-0.121003	-0.116403	0.146387	-0.217778	-0.126611	-0.135138	-0.344265	0.418399	0.631999	0.356512	0.0016265	-0.181528	0.0431164	-0.148265	-0.265968	-0.218319	-0.256554
Megamonas	0.0365931	-0.152449	-0.0373514	0.0294035	-0.0262153	-0.144407	-0.0170384	0.0905568	-0.11078	-0.417805	-0.188555	0.223523	0.0178209	0.0596391	-0.158039	-0.128327	-0.192434	-0.0920053	0.0201661	0.0625443	0.354054	-0.216617	-0.104391	-0.356157	-0.046225	-0.0668354	-0.148328	-0.0889602	0.125007	-0.0554114	0.109724
Megasphaera	-0.138626	0.167355	-0.129797	-0.100442	-0.182589	0.0567468	0.214226	0.00839341	0.266168	0.238447	0.139441	-0.206118	-0.359996	-0.11384	0.0922829	0.196847	0.0145189	0.143929	-0.0340394	-0.002763	0.225213	-0.26127	0.0067593	-0.358243	0.0195048	0.0621976	0.0210131	0.0866076	0.0513351	-0.10401	0.0687505
Mitsuokella	-0.0373173	0.322022	-0.0579416	-0.144188	-0.0594099	0.197286	0.007924	0.0306598	0.360032	0.448742	0.163016	-0.136341	-0.272527	-0.0561152	0.285912	0.213681	0.0298996	0.0361483	0.00860769	0.00811492	0.10294	0.0194604	-0.213907	-0.311138	0.0178915	0	-0.0865244	0.0770329	-0.0297022	-0.175249	-0.0330699
Veillonella	-0.207836	-0.156897	0.0979816	0.206143	0.0172918	-0.231511	-0.0323189	-0.2263	-0.156076	-0.160555	0.104325	0.219349	0.220972	0.255395	-0.0056299	0.0944495	-0.057417	0.0620588	-0.356937	-0.354995	0.248839	-0.110276	0.0648204	0.0226871	-0.0048795	0.0692623	0.192208	-0.0145496	0.187325	0.377768	0.10723
Cetobacterium	0.159539	-0.131211	-0.208484	-0.088505	-0.118894	-0.0507495	-0.083176	0.106148	-0.0201008	0.191268	-0.14293	-0.366922	0	-0.275174	-0.199153	0.134137	0.177647	0.0375457	-0.243303	-0.183614	0.0214787	NA	NA	NA	NA	0.0267629	0.0517109	0	0.100855	0.0452825	0.056734
Fusobacterium	0.072888	0.180545	-0.0073966	-0.0787568	0.260312	0.283896	0.121125	-0.16129	0.207006	0.322896	-0.0455368	-0.0187207	-0.223199	0.104857	-0.163888	0.193004	0.178392	0.12443	0.0275169	0.118815	0.190757	-0.333837	-0.524851	-0.272804	0.514886	-0.11911	-0.216341	-0.230889	-0.0792999	-0.351938	-0.217493
uncultured bacterium...92	-0.0068235	0.194868	0.303809	0.211699	0.0697467	0.0917706	0.257651	-0.126761	-0.0201008	0.312984	0.193165	0.00696246	-0.223687	0.0959408	0.177712	0.116901	-0.07845	0.0545184	0.227357	0.0920641	-0.347023	0.291661	0.0997055	0.028122	-0.254034	-0.0244949	-0.132691	0.22698	-0.006729	-0.0090856	0.255303
Azospirillum sp. 47_25	-0.0094229	-0.0863915	-0.171845	-0.186087	-0.18491	0.0453989	0.0284293	0.111342	-0.232595	0.039123	-0.12783	-0.138553	0.0350623	-0.0978147	-0.0398307	-0.214319	-0.0739115	0.246723	-0.0321848	-0.0321813	-0.248274	-0.0840787	-0.0280056	-0.0840168	0.196764	0.0163299	-0.0703147	0.0327617	0.152076	0.0022714	0.108093
gut metagenome	0.236513	-0.244558	-0.203457	-0.14647	-0.179134	-0.23604	-0.260963	0.219988	-0.162169	-0.174574	-0.183767	0.0169833	0.257578	-0.168655	NA	-0.204114	-0.252237	NA	NA	NA	NA	NA	NA	NA	NA	0.0669073	-0.120659	0.170235	0.327777	0.150942	0.340404
Bilophila	-0.0737982	-0.0954604	0.20379	0.290842	0.3116	0.235889	0.17104	-0.0092563	-0.120675	0.227106	0.0978201	0.144125	-0.22711	0.272996	-0.0253214	0.0649877	0.138786	0.33207	0.338253	0.304808	-0.0371037	0.296081	-0.378705	-0.174559	-0.1366	-0.0958953	-0.302308	-0.113113	-0.0393123	-0.199388	-0.0089079
Desulfovibrio	-0.0197602	0.189321	-0.186234	-0.198607	-0.0949467	0.219236	0.099852	0.0689287	0.14864	0.164451	-0.295922	-0.115488	-0.271666	0.0571163	-0.438941	0.0778501	-0.0574947	0.102705	0.166432	0.119709	0.00490515	-0.0649448	-0.705018	-0.516226	0.0340489	-0.199943	-0.406766	-0.129596	-0.259003	-0.412354	-0.171128
Aeromonas	NA	NA	NA	NA	NA	NA	NA	NA	NA	NA	NA	NA	NA	NA	NA	NA	NA	NA	NA	NA	NA	NA	NA	NA	NA	NA	NA	NA	NA	NA	NA
Succinivibrio	0.0486877	0.279446	0.0572176	-0.129992	-0.0343821	-0.0011851	0.0403726	0.107619	0.038605	0.00907824	0.109055	-0.0567426	-0.0422056	-0.059917	0.136745	0.249026	0.241181	-0.0071445	0.0678803	0.143461	-0.160612	0.0322076	0.175224	0.110856	-0.513257	0.594265	0.467436	0.545384	0.364278	0.349885	0.287847
Parasutterella	0.267631	0.172745	-0.012601	-0.109239	0.0226407	-0.0662462	-0.0316668	0.208983	0.0128543	0.165579	0.0495702	0.0738683	0.0171639	0.0174682	0.256298	-0.356135	-0.076251	0.0669576	-0.171785	-0.208696	-0.156175	0.269031	0.012577	-0.158785	-0.154638	0.23396	0.23945	0.316687	0.276424	0.139927	0.27498
Sutterella	-0.0951583	0.19236	-0.142112	-0.136167	0.013922	-0.031248	0.0681687	-0.218768	0.365709	0.304707	0.268524	-0.167391	-0.180127	-0.0888991	0.128765	0.133792	0.213191	0.243436	-0.213197	-0.182021	0.0114198	0.0883002	-0.0205882	-0.0705882	0.110702	-0.255152	0.136016	-0.503279	-0.38085	-0.164013	-0.570273
Citrobacter	0.244924	0.217638	-0.239685	-0.315018	-0.29445	-0.178607	-0.080139	0.0713277	0.0446588	-0.0594613	-0.201092	-0.276319	0.0187222	-0.282437	-0.324502	-0.0243047	-0.302379	-0.0875764	0.159364	0.0645075	-0.295763	0.422141	0.186628	0.0715834	-0.123168	-0.136625	0.0238163	0.0122856	-0.139444	0.104485	-0.0376687
Enterobacter	-0.0384387	0.0792523	0.0459748	-0.0153675	0.0656549	-0.251691	-0.122808	-0.0090986	-0.0082854	-0.269487	-0.032721	0.217413	0.297366	0.120536	-0.0836015	-0.0933221	0.0742938	0.0591763	-0.307983	-0.377568	-0.219278	0.318012	0.0368438	-0.150446	-0.422189	0.147775	0.111877	0.221153	0.161241	0.33815	0.204901
Escherichia-Shigella	-0.0760051	-0.176126	0.025367	0.140337	0.0725973	-0.367675	-0.0685808	0.150509	-0.267138	-0.0307292	-0.374584	0.0903614	0.204773	0.133247	-0.391566	-0.0590079	0.158931	-0.398754	-0.332591	-0.360258	-0.0938217	0.0257732	0.319353	0.214864	0.161005	-0.145162	-0.148882	-0.0586082	-0.147661	-0.15973	-0.131265
Klebsiella	-0.149067	-0.200005	0.0713679	0.180268	0.142275	-0.0374262	0.28874	0.0727888	-0.280519	-0.323241	-0.0776994	-0.0298938	0.0821419	0.0427098	-0.271413	0.227205	0.232235	0.228984	-0.263154	-0.21335	0.109081	-0.106004	-0.0368438	-0.122813	-0.191063	0.309573	0.168222	0.282454	0.256764	0.223414	0.265077
Plesiomonas	-0.206816	0.0656056	0.0911103	0.118331	0.168203	0.178515	0.163265	-0.0632994	-0.0315869	0.0234738	0.0204186	0.295905	-0.12525	0.346287	0.0199153	0.150248	0.134208	-0.292136	0.111106	0.0941214	0.134048	-0.22421	-0.0840168	0.0840168	0.421637	-0.0489898	-0.424156	-0.0081904	-0.122468	-0.327082	-0.103179
Haemophilus	-0.110161	-0.198094	-0.22948	-0.127319	-0.265292	-0.236039	-0.0750656	-0.111308	-0.070373	-0.187426	-0.0323123	-0.150854	0.287154	-0.177378	0.00505497	-0.0122691	-0.0541943	0.0862503	-0.481275	-0.402273	0.0910404	-0.414798	0.236414	-0.162727	0.0400617	0.17311	0.464949	0.101069	0.24658	0.398756	0.10026
Necropsobacter	NA	NA	NA	NA	NA	NA	NA	NA	NA	NA	NA	NA	NA	NA	NA	NA	NA	NA	NA	NA	NA	NA	NA	NA	NA	NA	NA	NA	NA	NA	NA
Pasteurella	NA	NA	NA	NA	NA	NA	NA	NA	NA	NA	NA	NA	NA	NA	NA	NA	NA	NA	NA	NA	NA	NA	NA	NA	NA	NA	NA	NA	NA	NA	NA
Acinetobacter	-0.138317	-0.098446	0.00375938	0.0327561	0.0239113	-0.0698261	-0.0403624	0.287389	-0.117719	0.059042	0.124989	-0.071098	-0.246749	0.186635	0.131478	0.170855	0.243776	0.0918484	-0.193544	-0.102101	0.128966	NA	NA	NA	NA	0.0107629	0.0272186	-0.019657	0.0228787	-0.0390682	-0.0262043
Pseudomonas	0.106023	0.0407596	0.252286	0.235979	0.236131	0.219761	0.146791	0.162954	-0.162169	-0.174574	NA	0.1019	-0.230932	0.204161	NA	0.29286	0.00813669	-0.0536354	0.268207	0.311086	-0.194302	0.196184	-0.364073	0.140028	-0.0843274	NA	NA	NA	-0.302564	-0.316977	NA
uncultured...111	NA	NA	NA	NA	NA	NA	NA	NA	NA	NA	NA	NA	NA	NA	NA	NA	NA	NA	NA	NA	NA	NA	NA	NA	NA	NA	NA	NA	NA	NA	NA
Akkermansia	0.101812	-0.25009	-0.0476318	0.0225898	-0.0655095	-0.0882237	-0.17989	0.0691535	-0.0251703	0.0582646	0.0189838	0.0270733	-0.0299444	0.0540769	0.0281415	-0.0191857	-0.170348	-0.0337066	-0.0194967	-0.0809966	-0.0928964	0.614367	0.158785	0.191799	-0.278506	-0.148116	-0.127667	-0.0156715	0.0577098	0.157849	0.124695
P-value
Taxonomy	age	ht	wt	BMI	wc	sbp	dbp	pulse	smoke	alcohol	TG	TC	HDL	LDL	VLDL	glucose	HbA1C	FGF21	insulin	HOMA	MOCA_score	IL_18	IL_1B	NLRP3	GAPDH	pNN50	pNN50a	pNN50b	BB50	BB50a	BB50b
Bifidobacterium	0.0710523	0.709399	0.874322	0.758009	0.747244	0.241503	0.534407	0.277351	0.154822	0.871003	0.532515	0.589369	0.0699489	0.795075	0.552474	0.206772	0.119534	0.410895	0.399868	0.731017	0.403646	0.14715	0.000510241	0.00698263	0.952326	0.734952	0.65453	0.491312	0.347417	0.594625	0.226029
Olsenella	0.696266	0.775141	0.621249	0.516475	0.560776	0.564299	0.984149	0.444238	0.181108	0.836738	0.350878	0.0762687	0.433811	0.0643514	0.275454	0.151744	0.554344	0.889934	0.839016	0.714946	0.632387	0.048137	0.911592	0.679152	0.936562	0.866665	0.702631	0.95738	0.928204	0.770245	0.59195
Collinsella	0.276185	0.109844	0.809023	0.70126	0.392076	0.197204	0.0623588	0.274464	0.0223993	0.717183	0.883049	0.268795	0.589268	0.218217	0.690487	0.203097	0.201143	0.838029	0.793067	0.469138	0.060608	0.334819	0.712109	0.803136	0.935039	0.965477	0.610485	0.649808	0.578798	0.308224	0.493213
Bacteroides	0.770724	0.976181	0.700834	0.859801	0.842164	0.539976	0.783354	0.989881	0.753739	0.588731	0.494425	0.597911	0.419714	0.95894	0.676843	0.47199	0.182186	0.271067	0.739215	0.635861	0.183025	0.0070259	0.113034	0.263863	0.366384	0.51786	0.994017	0.886541	0.345342	0.740028	0.772451
Barnesiella	0.893567	0.760259	0.876167	0.778923	0.722985	0.468317	0.550063	0.000819938	0.73495	0.812367	0.99563	0.998057	0.663325	0.723019	0.232526	0.534142	0.263662	0.046921	0.0314639	0.0807232	0.881545	0.428528	0.520558	0.661745	0.00272451	0.837682	0.516316	0.744163	0.276632	0.18292	0.388104
Coprobacter	0.601259	0.20836	0.452684	0.785557	0.480689	0.135875	0.00901685	0.671595	0.753682	0.142651	0.785835	0.0405476	0.416859	0.252471	0.572768	0.0865891	0.783685	0.900324	0.131609	0.155877	0.234656	0.792239	0.356909	0.644188	0.447223	0.24562	0.604385	0.125084	0.476345	0.833947	0.304466
Butyricimonas	0.741759	0.21446	0.385924	0.119937	0.309599	0.0271841	0.0622335	0.0368493	0.00745733	0.309037	0.0359133	0.642546	0.758547	0.257208	0.267891	0.114928	0.212056	0.943995	0.957977	0.783068	0.697036	0.695478	0.824076	0.777862	0.216485	0.3351	0.751686	0.218805	0.850252	0.792435	0.747652
Odoribacter	0.811547	0.887447	0.934045	0.679244	0.378436	0.139364	0.836299	0.00339959	0.128583	0.718716	0.0533523	0.238376	0.744561	0.16968	0.0617154	0.350164	0.810241	0.54021	0.395281	0.338063	0.188609	0.841141	0.644368	0.276059	0.57002	0.524476	0.984028	0.457184	0.603424	0.458762	0.723438
metagenome	0.815193	0.233453	0.524249	0.724226	0.468314	0.294765	0.830949	0.0996578	0.402763	0.254229	0.708579	0.745021	0.232323	0.852399	0.899555	0.32865	0.125852	0.923519	0.779315	0.436345	0.685972	0.761732	0.635707	0.951317	0.608525	0.882683	0.284996	0.852984	0.468691	0.850073	0.55239
uncultured Porphyromonadaceae bacterium	0.496805	0.186121	0.733309	0.899785	0.538669	0.279472	0.966038	0.358595	0.917842	0.817547	0.890348	0.181526	0.0266861	0.380175	0.635089	0.374548	0.631301	0.455877	0.965327	0.876107	0.0784836	0.94756	0.378854	0.569643	0.741042	0.384292	0.560596	0.609126	0.130367	0.0773308	0.420967
uncultured bacterium...12	0.921846	0.604017	0.615979	0.391383	0.647704	0.791695	0.320613	0.551296	0.463728	0.430824	0.991629	0.0749903	0.361938	0.165439	0.55977	0.517335	0.798461	0.464147	0.309418	0.270535	0.310752	0.241217	0.836543	0.285084	0.823505	0.661474	0.445093	0.368752	0.685658	0.32796	0.14425
Alloprevotella	0.590405	0.724758	0.86058	0.510654	0.869682	0.54401	0.326569	0.563832	0.488026	0.837291	0.57798	0.102736	0.533111	0.0413387	0.792823	0.634305	0.515553	0.029223	0.200893	0.154161	0.263485	0.839793	0.736798	0.980179	0.05886	0.0418803	0.0385735	0.166322	0.155311	0.0272553	0.493343
Paraprevotella	0.381264	0.0565284	0.148401	0.713325	0.0475235	0.033304	0.201372	0.595433	0.389708	0.690761	0.0814657	0.63915	0.0182782	0.992339	0.33659	0.357852	0.00356903	0.309337	0.544834	0.902513	0.66045	0.125631	0.417095	0.886441	0.133902	0.39626	0.0674751	0.345173	0.3422	0.0172855	0.123719
Prevotella	NA	NA	NA	NA	NA	NA	NA	NA	NA	NA	NA	NA	NA	NA	NA	NA	NA	NA	NA	NA	NA	NA	NA	NA	NA	NA	NA	NA	NA	NA	NA
Prevotella 2	0.41057	0.200417	0.754237	0.589846	0.383355	0.670506	0.144002	0.635225	0.159268	0.219777	0.0458681	0.38938	0.663385	0.599298	0.00905198	0.590511	0.173326	0.24803	0.0186995	0.035924	0.427459	0.197215	0.690125	0.878765	0.00309736	0.50125	0.533382	0.730087	0.625566	0.811225	0.800324
Prevotella 7	0.407709	0.341992	0.951463	0.848428	0.771059	0.430445	0.471493	0.4139	0.0265006	0.0787469	0.611168	0.299726	0.4998	0.220275	0.881505	0.499454	0.412896	0.631091	0.748034	0.863999	0.850637	0.931858	0.958069	0.792389	0.843025	0.356046	0.155168	0.822247	0.606681	0.580165	0.780699
Prevotella 9	0.249462	0.837894	0.532598	0.255009	0.877913	0.547455	0.152964	0.0445854	0.398512	0.50568	0.314978	0.0609869	0.76429	0.0409682	0.440181	0.817426	0.841691	0.449365	0.389183	0.908032	0.700653	0.0167794	0.418087	0.424559	0.339826	0.26151	0.386704	0.464026	0.254604	0.478101	0.839092
Prevotellaceae Ga6A1 group	NA	NA	NA	NA	NA	NA	NA	NA	NA	NA	NA	NA	NA	NA	NA	NA	NA	NA	NA	NA	NA	NA	NA	NA	NA	NA	NA	NA	NA	NA	NA
Prevotellaceae NK3B31 group	0.689068	0.34456	0.350476	0.684066	0.16244	0.0968638	0.399994	0.338176	0.552271	0.662014	0.00452446	0.636738	6.97748e-05	0.966105	0.00883014	0.0770784	0.080618	0.166617	0.494824	0.173494	0.714228	0.416665	0.587934	0.884999	0.191241	0.517531	0.295609	0.85088	0.57254	0.388277	0.643886
Prevotellaceae UCG-003	0.797042	0.179506	0.923981	0.4722	0.694893	0.190465	0.804744	0.58776	0.510643	1	0.347785	0.846497	0.0245389	0.967788	0.634003	0.991439	0.897467	0.328575	0.961299	0.612773	0.935143	0.0921886	0.954696	0.505513	0.179992	0.581949	0.766099	0.325803	0.62485	0.398961	0.214928
uncultured...22	0.202319	0.300356	0.88284	0.811982	0.795683	0.166636	0.142845	0.615021	0.173898	0.715317	0.906783	0.995829	0.550158	0.907844	0.910594	0.492156	0.0305073	0.80778	0.00142333	0.00373257	0.510358	0.938229	0.26746	0.839397	0.728205	0.919813	0.376239	0.738709	0.773024	0.533097	0.719489
Alistipes	0.633115	0.548508	0.761464	0.71165	0.828728	0.0666796	0.552373	0.0091438	0.0260052	0.799546	0.00588822	0.762845	0.592696	0.706352	0.118358	0.387108	0.236976	0.0651328	0.677366	0.794599	0.730564	0.534552	0.50614	0.956892	0.802707	0.732639	0.117832	0.919097	0.411301	0.0956969	0.671281
Rikenellaceae RC9 gut group	0.898412	0.327754	0.575599	0.571617	0.247052	0.661607	0.528519	0.285283	0.659182	0.631939	0.0555039	0.418774	0.430735	0.134006	0.185608	0.597343	0.471591	0.452847	0.52222	0.21319	0.0516163	0.0796137	0.587934	0.143543	0.915932	0.202567	0.676729	0.424571	0.0843488	0.635814	0.409312
Parabacteroides	0.786764	0.701151	0.123696	0.0860129	0.237736	0.036051	0.135593	0.16096	0.105529	0.115127	0.133867	0.440897	0.988353	0.661144	0.997487	0.299937	0.911292	0.738332	0.509494	0.545772	0.401111	0.252125	0.858247	0.263495	0.952375	0.636948	0.495608	0.739581	0.96258	0.795709	0.929315
Candidatus Melainabacteria bacterium MEL.A1	NA	NA	NA	NA	NA	NA	NA	NA	NA	NA	NA	NA	NA	NA	NA	NA	NA	NA	NA	NA	NA	NA	NA	NA	NA	NA	NA	NA	NA	NA	NA
Lactobacillus	0.925171	0.722986	0.131589	0.250734	0.29382	0.75195	0.312081	0.0912845	0.959216	0.525105	0.464799	0.185617	0.582378	0.0443471	0.710927	0.0726995	0.584393	0.0627131	0.631571	0.607902	0.488732	0.849544	0.595626	0.548337	0.563886	0.412413	0.0384618	0.897505	0.929018	0.567649	0.580916
Weissella	0.689723	0.513148	0.74544	0.849568	0.607355	0.107897	0.654498	0.400121	0.922207	0.874689	0.86162	0.324832	0.562697	0.645916	0.907714	0.94297	0.955458	0.454791	0.32095	0.191923	0.286981	0.0746542	0.234761	0.34991	0.464517	0.461363	0.347313	0.14026	0.503878	0.183468	0.174795
Streptococcus	0.684629	0.39894	0.883388	0.361566	0.864443	0.0324899	0.887591	0.831764	0.608016	0.301412	0.0701023	0.51825	0.94232	0.479335	0.177874	0.873953	0.715351	0.697681	0.0399297	0.0414392	0.198319	0.625241	0.163275	0.943092	0.459033	0.670266	0.419801	0.677499	0.375677	0.325846	0.484666
Christensenellaceae R-7 group	0.666519	0.58139	0.81337	0.451815	0.913987	0.616134	0.0759203	0.855993	0.677605	0.775344	0.28225	0.762026	0.392513	0.897897	0.59639	0.780277	0.738158	0.235174	0.731388	0.802538	0.0181828	0.00614475	0.260264	0.0122855	0.847382	0.631588	0.984756	0.891716	0.584071	0.852579	0.992132
Clostridium sensu stricto 1	0.960942	0.608451	0.848575	0.346889	0.49507	0.417063	0.778738	0.315969	0.389707	0.712205	0.391602	0.590649	0.738442	0.888301	0.121988	0.748533	0.342347	0.800001	0.609615	0.427364	0.170789	0.180139	0.417095	0.289382	0.180741	0.202506	0.586141	0.256312	0.0549708	0.499476	0.203621
uncultured bacterium...32	0.519411	0.467047	0.330508	0.243614	0.121613	0.350198	0.262253	0.0871715	0.707099	0.794657	0.105204	0.539178	0.696696	0.173653	0.207025	0.147851	0.723318	0.632792	0.229876	0.26737	0.187679	0.528718	0.0745122	0.111432	0.248449	0.278106	0.318941	0.223115	0.357123	0.134508	0.448794
Agathobacter	0.0588738	0.832602	0.350632	0.108149	0.502211	0.961147	0.0418329	0.285531	0.823354	0.729413	0.538427	0.291196	0.845433	0.556182	0.451477	0.359999	0.651751	0.728735	0.590065	0.533784	0.860659	0.647824	0.167036	0.59161	0.494214	0.164296	0.580487	0.182944	0.387377	0.576769	0.414607
Anaerosporobacter	0.164897	0.150578	0.233986	0.393984	0.295858	0.165768	0.124222	0.197326	0.344685	0.308523	0.322376	0.92286	0.141374	0.340343	NA	0.246904	0.137774	NA	NA	NA	NA	NA	NA	NA	NA	0.745373	0.592743	0.415896	0.095105	0.481411	0.0959059
Anaerostipes	0.177633	0.205001	0.929722	0.648084	0.694739	0.403594	0.902579	0.78889	0.0912093	0.408455	0.126322	0.437065	0.608233	0.188196	0.0891789	0.975866	0.189799	0.024045	0.0144354	0.0228148	0.836829	0.420587	0.580586	0.412331	0.00393165	0.23882	0.0970057	0.394367	0.690154	0.147428	0.744973
Blautia	0.772656	0.196612	0.295496	0.253415	0.494176	0.143763	0.705712	0.827142	0.187109	0.0736296	0.434919	0.351489	0.361929	0.28533	0.275729	0.942531	0.807084	0.897819	0.889033	0.78101	0.471226	0.803278	0.811821	0.374254	0.655228	0.870376	0.912315	0.773685	0.715387	0.597818	0.384345
Butyrivibrio	0.317918	0.165094	0.233986	0.539196	0.741262	0.539091	0.31795	0.924849	0.344685	0.201047	0.662266	0.32938	0.422706	0.582754	0.802424	0.88119	0.421091	0.462365	0.188673	0.693312	0.118131	0.604722	0.60499	0.245725	0.75618	0.164342	0.0978431	NA	0.255013	0.287388	NA
CAG-56	0.368348	0.0367604	0.234479	0.0835012	0.0474822	0.743577	0.797624	0.21441	0.00961527	0.148028	0.179089	0.432815	0.442242	0.308749	0.218305	0.64437	0.187307	0.462502	0.883253	0.991962	0.12593	0.0552077	0.63282	0.316531	0.99365	0.633205	0.911197	0.324481	0.445143	0.667142	0.249377
Coprococcus 2	0.950286	0.80942	0.419455	0.652393	0.71954	0.776526	0.820824	0.582654	0.223679	0.465743	0.480294	0.67539	0.401205	0.842392	0.381434	0.938709	0.141439	0.570976	0.933395	0.959218	0.0040327	0.0463494	0.0027036	0.119545	0.0823611	0.528756	0.369084	0.345401	0.80689	0.689098	0.966279
Dorea	0.432519	0.582225	0.590355	0.877557	0.76654	0.458481	0.414972	0.770968	0.544363	0.0751191	0.994408	0.827762	0.945505	0.694849	0.634143	0.336502	0.515534	0.328052	0.502214	0.78444	0.337876	0.750868	0.301885	0.209931	0.815092	0.853104	0.23742	0.794405	0.359114	0.732471	0.353245
Fusicatenibacter	0.80398	0.948472	0.431391	0.368177	0.238592	0.919614	0.633072	0.556475	0.508793	0.900739	0.440532	0.370347	0.373436	0.493607	0.311989	0.480784	0.79514	0.789432	0.717802	0.822248	0.274076	0.122306	0.18765	0.173903	0.469032	0.456513	0.204555	0.55895	0.674387	0.490687	0.555897
Hungatella	0.992543	0.273555	0.886276	0.396202	0.805824	0.991318	0.696669	0.899685	0.0874196	0.598739	0.846873	0.642886	0.608473	0.51859	0.175136	0.236918	0.290901	0.26214	0.562545	0.358235	0.719811	0.977494	0.334257	0.14258	0.698189	0.837402	0.733016	0.90411	0.494747	0.645232	0.579904
Lachnoclostridium	0.635685	0.788265	0.464412	0.524886	0.130216	0.333443	0.800931	0.442186	0.351541	0.520724	0.947413	0.609345	0.795926	0.881021	0.526203	0.917702	0.786921	0.939268	0.982231	0.732771	0.00818162	0.0930427	0.285249	0.184002	0.321467	0.57462	0.275202	0.246407	0.509365	0.433498	0.67454
Lachnospira	0.0286356	0.442057	0.603851	0.538561	0.867167	0.686057	0.436053	0.213842	0.639576	0.936212	0.316616	0.118289	0.377973	0.0443086	0.454942	0.389735	0.0784913	0.991603	0.457587	0.918961	0.427135	0.55546	0.0416323	0.149109	0.642877	0.272612	0.146009	0.367384	0.468772	0.627898	0.623155
Lachnospiraceae ND3007 group	0.501698	0.134216	0.774143	0.840327	0.635582	0.126596	0.387243	0.584664	0.791784	0.468825	0.83054	0.161344	0.414791	0.576932	0.837548	0.74232	0.915816	0.937675	0.131994	0.327717	0.829559	0.59594	0.615675	0.699938	0.846948	0.518789	0.698886	0.580364	0.0191919	0.165832	0.156809
Lachnospiraceae NK4A136 group	0.622506	0.635987	0.933477	0.943564	0.807866	0.882365	0.690259	0.0765025	0.552568	0.778003	0.87632	0.461096	0.851815	0.443168	0.213779	0.890127	0.988705	0.232525	0.656857	0.209157	0.448578	0.201447	0.935325	0.732716	0.672913	0.0970091	0.113699	0.275041	0.192775	0.10045	0.603749
Lachnospiraceae UCG-001	0.9675	0.224402	0.164723	0.523641	0.842359	0.658166	0.837819	0.945304	0.700409	0.168676	0.616574	0.160652	0.816508	0.368726	0.838757	0.62379	0.869372	0.307055	0.904891	0.95753	0.574544	0.085112	0.120589	0.252394	0.554608	0.435343	0.68985	0.444601	0.594824	0.764832	0.518708
Lachnospiraceae UCG-003	0.956502	0.559046	0.298067	0.273799	0.270118	0.886548	0.969246	0.47706	0.172214	0.891908	0.464532	0.458421	0.760847	0.550518	0.867587	0.213754	0.603811	0.188724	0.865925	0.86594	0.18587	0.756879	0.917999	0.757053	0.465146	0.914016	0.725453	0.815549	0.382754	0.927813	0.511968
Lachnospiraceae UCG-006	0.539426	0.186965	0.900655	0.767909	0.484665	0.963236	0.504121	0.546765	0.205876	0.466699	0.468201	0.607206	0.329838	0.898798	0.112156	0.394469	0.182251	0.0990641	0.0106498	0.0443086	0.324636	0.0526484	0.667877	0.518026	0.129686	0.937701	0.531688	0.9172	0.412373	0.423377	0.251906
Lachnospiraceae UCG-010	0.696258	0.79209	0.886631	0.921026	0.799848	0.686312	0.0453633	0.447992	0.60741	0.772502	0.557362	0.907072	0.640084	0.327703	0.992398	0.99176	0.513301	0.519862	0.498127	0.538475	0.0442624	0.213934	0.618352	0.219817	0.991272	0.965359	0.73265	0.947992	0.645221	0.38971	0.267036
Roseburia	0.880059	0.932768	0.941181	0.795284	0.336907	0.174598	0.227648	0.479801	0.898882	0.229397	0.591171	0.889453	0.165397	0.648382	0.932225	0.487605	0.813773	0.992552	0.489975	0.372348	0.451798	0.212445	0.571745	0.386511	0.0556745	0.0293667	0.0019028	0.0374529	0.164404	0.00762691	0.0774639
[Eubacterium] eligens group	0.258125	0.431566	0.0556535	0.259547	0.0362477	0.105361	0.47639	0.892606	0.85546	0.974291	0.147627	0.220369	0.0145189	0.929946	0.868827	0.0175427	0.000499784	0.988755	0.662878	0.68056	0.500263	0.280046	0.939226	0.280416	0.381082	0.474395	0.606568	0.974921	0.995127	0.553261	0.665973
[Eubacterium] hallii group	0.644409	0.887465	0.860997	0.633554	0.391355	0.427045	0.559571	0.449072	0.984737	0.938973	0.436551	0.0394184	0.548662	0.202019	0.821649	0.354746	0.691012	0.380544	0.891715	0.889397	0.0268092	0.863535	0.391882	0.814547	0.445469	0.859055	0.775894	0.925119	0.84543	0.651252	0.859565
[Eubacterium] ruminantium group	0.444882	0.0931957	0.748459	0.442905	0.782075	0.875954	0.64533	0.967764	0.637874	0.799085	0.406125	0.982341	0.584283	0.496703	0.264868	0.804548	0.116518	0.32772	0.587571	0.941434	0.23182	0.169492	0.487323	0.76885	0.851652	0.317277	0.664957	0.335262	0.0633976	0.401729	0.239713
[Eubacterium] ventriosum group	0.852761	0.237367	0.666754	0.655637	0.710123	0.886736	0.691661	0.949764	0.13352	0.0571594	0.608479	0.77996	0.778352	0.501613	0.581963	0.572283	0.374289	0.562354	0.286939	0.321967	0.0206986	0.926272	0.115957	0.430032	0.46404	0.922085	0.202926	0.691303	0.411123	0.987075	0.407386
[Ruminococcus] gnavus group	0.486483	0.240225	0.782245	0.564895	0.900623	0.843966	0.730611	0.0315961	0.319469	0.321754	0.83821	0.92966	0.739204	0.825798	0.650902	0.100179	0.678282	0.448382	0.964982	0.659077	0.00669741	0.116751	0.219717	0.694471	0.0836247	0.688175	0.93473	0.761268	0.203734	0.65187	0.425913
[Ruminococcus] torques group	0.968849	0.55948	0.83814	0.408702	0.551575	0.788632	0.716276	0.680032	0.783504	0.280891	0.801914	0.831962	0.504793	0.920185	0.461401	0.217793	0.806368	0.886311	0.666193	0.851244	0.0297228	0.862	0.351491	0.15957	0.924071	0.270171	0.0895073	0.303834	0.584628	0.757399	0.335701
Peptoclostridium	0.861154	0.136074	0.788989	0.594326	0.892176	0.668877	0.965591	0.84685	0.456108	0.360852	0.317709	0.346401	0.445708	0.827192	0.215886	0.713601	0.69603	0.813759	0.958424	0.949837	0.29435	0.830217	0.277528	0.787198	0.239754	0.694107	0.696393	0.896901	0.56885	0.529807	0.806731
Romboutsia	0.0289227	0.980579	0.0288336	0.0325806	0.0195426	0.453351	0.929374	0.84469	0.140043	0.590973	0.842687	0.932345	0.0876486	0.82243	0.832182	0.13321	0.0660097	0.461662	0.674344	0.317278	0.184107	0.855398	0.640281	0.0520527	0.512473	0.599929	0.947646	0.967513	0.850317	0.26698	0.851512
Faecalibacterium	0.828488	0.322038	0.464804	0.877404	0.508457	0.794106	0.368118	0.965485	0.034302	0.0716723	0.259792	0.742535	0.304926	0.796757	0.162852	0.859024	0.541101	0.635861	0.819921	0.707659	0.589783	0.361849	0.52761	0.672291	0.126275	0.711505	0.664681	0.705921	0.839254	0.635444	0.935872
Flavonifractor	0.499297	0.405778	0.927669	0.449028	0.749394	0.329113	0.310206	0.404933	0.32122	0.94641	0.283525	0.338503	0.27148	0.903032	0.065419	0.438785	0.247702	0.958636	0.33624	0.492959	0.603809	0.0311081	0.0366031	0.0391895	0.0865159	0.738683	0.856745	0.965632	0.16006	0.64804	0.367318
Fournierella	0.995029	0.0637031	0.0963715	0.499535	0.524513	0.261204	0.542447	0.416114	0.400532	0.0190984	0.297806	0.968336	0.203478	0.58937	0.453511	0.297102	0.986362	0.597608	0.103705	0.40802	0.243458	0.0986393	0.610112	0.848977	0.206916	0.905454	0.556091	0.275222	0.973427	0.966391	0.218062
Negativibacillus	0.916391	0.215101	0.601024	0.995859	0.313239	0.0942541	0.984533	0.0219781	0.0909716	0.0275845	0.118278	0.787657	0.760027	0.409024	0.240582	0.0683356	0.777369	0.799928	0.356423	0.19695	0.750662	0.430049	0.0264356	0.658065	0.301507	0.775189	0.915734	0.94477	0.833687	0.743933	0.775358
Oscillibacter	0.636983	0.945469	0.331761	0.308436	0.36134	0.02411	0.0910387	0.024828	0.204372	0.265811	0.0389243	0.968418	0.474653	0.730454	0.219316	0.361238	0.841177	0.291778	0.740122	0.728229	0.873825	0.560274	0.0717684	0.055015	0.32556	0.469132	0.483903	0.50987	0.785444	0.389783	0.970777
Pygmaiobacter	NA	NA	NA	NA	NA	NA	NA	NA	NA	NA	NA	NA	NA	NA	NA	NA	NA	NA	NA	NA	NA	NA	NA	NA	NA	NA	NA	NA	NA	NA	NA
Ruminiclostridium 6	0.105542	0.65922	0.96887	0.70117	0.989005	0.638146	0.348054	0.0207501	0.0864758	0.657155	0.160357	0.389292	0.778101	0.362646	0.355953	0.128897	0.437176	0.419081	0.853101	0.638394	0.0802521	0.128333	0.603475	0.970017	0.649509	0.959867	0.593511	0.395034	0.82556	0.344757	0.818055
Ruminiclostridium 9	0.823409	0.454146	0.694862	0.424965	0.665379	0.327521	0.0694376	0.137176	0.355401	0.0440572	0.209388	0.946942	0.873802	0.463624	0.529347	0.891325	0.939164	0.0164388	0.852439	0.75434	0.87075	0.582675	0.215742	0.858414	0.690475	0.910556	0.405991	0.499114	0.995741	0.278489	0.800361
Ruminococcaceae NK4A214 group	0.604386	0.885424	0.77316	0.996821	0.851341	0.364238	0.157522	0.00589051	0.735247	0.506331	0.100333	0.148271	0.992577	0.18258	0.606451	0.987557	0.575343	0.381251	0.709554	0.761717	0.00902322	0.0048486	0.206735	0.0327405	0.101659	0.442767	0.370935	0.171894	0.840195	0.441642	0.347162
Ruminococcaceae UCG-002	0.932595	0.614212	0.473992	0.235348	0.391063	0.298023	0.0191019	0.0744465	0.375309	0.783687	0.021221	0.889831	0.937213	0.843429	0.223218	0.506838	0.655806	0.125226	0.875124	0.808848	0.0317945	0.0148259	0.571745	0.0146097	0.522446	0.893749	0.997994	0.711695	0.558633	0.944984	0.815561
Ruminococcaceae UCG-003	0.496872	0.619577	0.971377	0.993605	0.971666	0.549897	0.25128	0.00783306	0.39262	0.234227	0.582258	0.196084	0.777552	0.312947	0.992297	0.922407	0.229028	0.324856	0.257014	0.356175	0.0674686	0.553157	0.265343	0.0702821	0.632173	0.811673	0.290834	0.772178	0.524543	0.501015	0.735491
Ruminococcaceae UCG-005	0.590333	0.665146	0.595202	0.342319	0.476019	0.222653	0.125416	0.000596573	0.851953	0.652345	0.0618923	0.556463	0.893195	0.496443	0.193025	0.29122	0.828552	0.561466	0.539469	0.777628	0.0482239	0.00929104	0.755691	0.239606	0.0177989	0.416753	0.521049	0.236809	0.953916	0.561243	0.616831
Ruminococcaceae UCG-010	0.819641	0.458145	0.8304	0.872613	0.510455	0.0537954	0.139698	0.137196	0.529326	0.425063	0.353816	0.40656	0.611726	0.467264	0.55788	0.469674	0.897298	0.328468	0.577055	0.363982	0.019002	0.00407314	0.0295322	0.0543476	0.515093	0.144463	0.373989	0.476797	0.376322	0.706173	0.756858
Ruminococcaceae UCG-014	0.982031	0.565984	0.998647	0.749666	0.517979	0.253044	0.0932841	0.161246	0.951337	0.589114	0.701503	0.521875	0.952242	0.539144	0.902915	0.219426	0.820168	0.210617	0.184306	0.101037	0.304304	0.342316	0.203039	0.240839	0.614493	0.728442	0.850439	0.273926	0.545509	0.552017	0.31733
Ruminococcus 1	0.187012	0.853017	0.195902	0.195417	0.169852	0.146402	0.459525	0.0146385	0.4297	0.649267	0.021152	0.475027	0.160439	0.317727	0.164082	0.0389223	0.225494	0.723271	0.971688	0.60682	0.0294458	0.0939396	0.498232	0.688579	0.22845	0.218903	0.295258	0.0775469	0.534455	0.230633	0.338937
Ruminococcus 2	0.689166	0.883988	0.227293	0.287266	0.363535	0.0778581	0.164496	0.0424096	0.676004	0.793911	0.592628	0.758163	0.609436	0.854277	0.556056	0.379385	0.652694	0.57623	0.253159	0.23441	0.599576	0.124535	0.314577	0.658593	0.909189	0.676663	0.667144	0.4017	0.838968	0.385868	0.717522
Subdoligranulum	0.250423	0.665304	0.863124	0.579	0.788009	0.821628	0.288053	0.292341	0.48829	0.454837	0.138189	0.0114883	0.42759	0.00676952	0.256766	0.590433	0.672439	0.234746	0.812579	0.915399	0.487874	0.995684	0.499075	0.230573	0.555385	0.265853	0.0227948	0.467143	0.609128	0.201815	0.921914
UBA1819	0.426429	0.491148	0.337814	0.102689	0.373152	0.559801	0.379274	0.187849	0.0681897	0.02479	0.0128637	0.857717	0.711175	0.958542	0.166055	0.889063	0.179171	0.821353	0.326908	0.267103	0.815486	0.968866	0.179627	0.858414	0.199659	0.989141	0.969454	0.879731	0.368323	0.805684	0.409541
[Eubacterium] coprostanoligenes group	0.901898	0.801247	0.64614	0.297712	0.239513	0.460493	0.244343	0.438288	0.310363	0.936277	0.341548	0.60228	0.494789	0.766329	0.434458	0.789453	0.787794	0.917289	0.585593	0.361001	0.103469	0.364839	0.437659	0.254067	0.194177	0.792495	0.705262	0.884352	0.296646	0.969367	0.564356
uncultured...79	0.0876125	0.984195	0.716004	0.480946	0.770754	0.0675699	0.19617	0.772614	0.615946	0.49349	0.0331492	0.669422	0.876295	0.460822	0.0978663	0.562079	0.813815	0.272409	0.386794	0.306963	0.011379	0.0011526	0.205306	0.570884	0.0550546	0.624555	0.757625	0.917549	0.91488	0.696024	0.656204
Catenibacterium	0.18422	0.143388	0.5753	0.372046	0.944699	0.902476	0.396184	0.559248	0.086509	0.69405	0.361399	0.854844	0.0492171	0.345835	0.58381	0.867427	0.00645914	0.943272	0.0654055	0.0809094	0.264282	0.238024	0.834363	0.825535	0.851534	0.594016	0.58544	0.77315	0.696245	0.505068	0.873824
Erysipelotrichaceae UCG-003	0.29037	0.185823	0.0410233	0.242687	0.0427074	0.097163	0.012114	0.969086	0.910599	0.487837	0.848055	0.148477	0.188318	0.118344	0.293931	0.00878235	0.792315	0.961782	0.0184101	0.00333107	0.933707	0.190338	0.681591	0.982596	0.731711	1	0.752385	0.714576	0.124151	0.188032	0.141761
Holdemanella	0.0803261	0.235144	0.769218	0.792516	0.952308	0.27868	0.228541	0.511417	0.907963	0.853481	0.977142	0.14329	0.0147076	0.67726	0.387506	0.295794	0.0697393	0.774003	0.757782	0.813973	0.000802031	0.740556	0.0481968	0.173517	0.609728	0.960681	0.702152	0.889678	0.40589	0.283929	0.489364
Acidaminococcus	0.329174	0.134644	0.914894	0.750633	0.68812	0.334475	0.259981	0.725598	0.0718106	0.0191874	0.587401	0.454865	0.194134	0.824614	0.874283	0.00307426	0.0710621	0.589741	0.92703	0.71287	0.320929	0.739206	0.754786	0.750379	0.873328	0.805521	0.650783	0.958833	0.925508	0.683258	0.817055
Phascolarctobacterium	0.612387	0.52245	0.664525	0.768887	0.608232	0.923383	0.8058	0.995832	0.844261	0.936277	0.522187	0.746707	0.859538	0.859624	0.700192	0.564897	0.973842	0.0416118	0.26991	0.603508	0.69408	0.620714	0.000107043	0.008514	0.594635	0.880881	0.0736417	0.92417	0.969805	0.53646	0.745733
Dialister	0.587078	0.681649	0.850805	0.977881	0.738325	0.632403	0.879198	0.17274	0.195726	0.805366	0.23576	0.215025	0.431597	0.446045	0.611332	0.51209	0.394256	0.247651	0.504962	0.476462	0.0624762	0.106777	0.00862623	0.175286	0.99523	0.374811	0.848904	0.479382	0.179948	0.305423	0.215736
Megamonas	0.8322	0.374748	0.828774	0.864828	0.879371	0.400751	0.921432	0.599412	0.520091	0.011228	0.309707	0.196788	0.920317	0.737592	0.505753	0.469508	0.260841	0.628706	0.915764	0.742659	0.0549169	0.420348	0.700426	0.175747	0.865017	0.745637	0.510046	0.672391	0.534425	0.797051	0.601591
Megasphaera	0.420068	0.329264	0.450549	0.559989	0.286486	0.74236	0.209618	0.961251	0.116625	0.161368	0.454376	0.23486	0.0365012	0.521488	0.698789	0.264493	0.933022	0.447973	0.858275	0.988438	0.231472	0.328358	0.980179	0.173049	0.942843	0.762773	0.926049	0.680601	0.799271	0.62863	0.744016
Mitsuokella	0.828928	0.0554528	0.737125	0.401472	0.730708	0.24878	0.963416	0.859109	0.0310159	0.00604896	0.380912	0.434823	0.118918	0.752599	0.221701	0.224964	0.862569	0.84959	0.963993	0.966053	0.588293	0.942973	0.426326	0.240797	0.947565	1	0.70182	0.714373	0.88308	0.412742	0.875303
Veillonella	0.223853	0.360802	0.569687	0.227735	0.920268	0.174278	0.851568	0.18445	0.363354	0.349572	0.576491	0.205497	0.209161	0.144897	0.981206	0.595196	0.739422	0.74459	0.0528338	0.0542299	0.184838	0.684327	0.811494	0.933536	0.985691	0.736716	0.391477	0.944968	0.349465	0.0687589	0.609927
Cetobacterium	0.352669	0.445589	0.222382	0.607743	0.48979	0.768804	0.629607	0.537791	0.907367	0.263796	0.443052	0.0301464	1	0.115236	0.399915	0.44946	0.299951	0.843845	0.195124	0.331423	0.910302	NA	NA	NA	NA	0.896744	0.819226	1	0.616697	0.833587	0.78765
Fusobacterium	0.672692	0.292006	0.96585	0.647977	0.125197	0.0933499	0.481619	0.347343	0.225752	0.0547562	0.807815	0.914995	0.20449	0.555071	0.489924	0.274119	0.297897	0.512387	0.885232	0.531744	0.312623	0.206351	0.0368489	0.30666	0.0412625	0.562223	0.333537	0.266815	0.694189	0.0916908	0.29632
uncultured bacterium...92	0.968495	0.254743	0.0716445	0.215171	0.686063	0.594507	0.129244	0.461302	0.907367	0.0630788	0.297806	0.968336	0.203478	0.58937	0.453511	0.510274	0.64926	0.774776	0.226943	0.628486	0.0602689	0.273052	0.71333	0.917659	0.342411	0.905454	0.556091	0.275222	0.973427	0.966391	0.218062
Azospirillum sp. 47_25	0.956502	0.616375	0.316265	0.277193	0.280299	0.792616	0.869268	0.517962	0.172214	0.820781	0.493155	0.427335	0.843937	0.582085	0.867587	0.22355	0.668356	0.188724	0.865925	0.86594	0.18587	0.756879	0.917999	0.757053	0.465146	0.936892	0.755847	0.876456	0.448907	0.991596	0.607039
gut metagenome	0.164897	0.150578	0.233986	0.393984	0.295858	0.165768	0.124222	0.197326	0.344685	0.308523	0.322376	0.92286	0.141374	0.340343	NA	0.246904	0.137774	NA	NA	NA	NA	NA	NA	NA	NA	0.745373	0.592743	0.415896	0.095105	0.481411	0.0959059
Bilophila	0.668835	0.579705	0.233202	0.0852706	0.0643163	0.166046	0.318571	0.957271	0.483261	0.182852	0.600615	0.408795	0.196464	0.118259	0.91561	0.714997	0.419525	0.0730043	0.0675073	0.101463	0.845662	0.265514	0.148045	0.517896	0.613943	0.641215	0.171491	0.590341	0.845642	0.350264	0.966292
Desulfovibrio	0.90893	0.268779	0.276807	0.245561	0.581755	0.198901	0.562306	0.68956	0.386936	0.337845	0.106018	0.508844	0.120134	0.748326	0.0528452	0.661658	0.739082	0.589152	0.3794	0.52864	0.979477	0.811138	0.00228664	0.0406468	0.900379	0.327426	0.0602848	0.536957	0.192053	0.0452435	0.413417
Aeromonas	NA	NA	NA	NA	NA	NA	NA	NA	NA	NA	NA	NA	NA	NA	NA	NA	NA	NA	NA	NA	NA	NA	NA	NA	NA	NA	NA	NA	NA	NA	NA
Succinivibrio	0.777956	0.0988257	0.740296	0.449863	0.842207	0.994527	0.815154	0.532138	0.823117	0.958092	0.55923	0.746117	0.812657	0.736413	0.565374	0.15554	0.156473	0.970111	0.721534	0.449465	0.396521	0.905743	0.516279	0.682747	0.04202	0.00136848	0.0282695	0.00480788	0.0617554	0.0937324	0.162929
Parasutterella	0.114552	0.313699	0.941853	0.525949	0.895723	0.701073	0.854531	0.22125	0.940687	0.334496	0.791151	0.673232	0.923246	0.92189	0.275385	0.0387097	0.658486	0.725173	0.364038	0.268403	0.409864	0.313662	0.963128	0.556959	0.567435	0.250001	0.283148	0.122982	0.162791	0.51432	0.183411
Sutterella	0.58091	0.261028	0.408358	0.428436	0.93577	0.856434	0.692815	0.199885	0.0282768	0.0707685	0.144119	0.336483	0.308016	0.617097	0.588482	0.450636	0.21188	0.194872	0.257982	0.335709	0.952241	0.74504	0.939674	0.795039	0.683166	0.208397	0.546145	0.0103309	0.0500081	0.443788	0.00291631
Citrobacter	0.149947	0.202276	0.159137	0.0612943	0.081293	0.297303	0.642209	0.679321	0.795925	0.730484	0.278031	0.108095	0.916301	0.105572	0.162747	0.891474	0.0730578	0.645387	0.400248	0.734864	0.112544	0.103358	0.48889	0.792208	0.649509	0.505715	0.916215	0.953521	0.487878	0.627055	0.858123
Enterobacter	0.823867	0.645907	0.790043	0.929117	0.703621	0.138658	0.475504	0.957998	0.961749	0.111965	0.861282	0.209627	0.0876462	0.497117	0.726025	0.599617	0.66674	0.756088	0.0977744	0.039687	0.244327	0.230009	0.892244	0.578109	0.103315	0.471266	0.620121	0.288063	0.421705	0.106056	0.325837
Escherichia-Shigella	0.659521	0.304176	0.883247	0.414295	0.673925	0.0273757	0.691049	0.380926	0.115248	0.858793	0.037879	0.605695	0.245348	0.4525	0.0877598	0.740273	0.35453	0.0290578	0.072528	0.0505121	0.621916	0.924517	0.227941	0.42421	0.551384	0.479229	0.508447	0.780799	0.462334	0.455941	0.531684
Klebsiella	0.385559	0.242186	0.67915	0.292761	0.407816	0.828436	0.0876565	0.673113	0.097483	0.0544824	0.677803	0.864641	0.644202	0.81046	0.247055	0.196272	0.172897	0.223545	0.160017	0.257631	0.566109	0.696001	0.892244	0.65046	0.478429	0.123811	0.454261	0.171308	0.19606	0.293989	0.20034
Plesiomonas	0.226187	0.703833	0.597173	0.491862	0.326785	0.297558	0.341389	0.713797	0.854893	0.891908	0.913182	0.0843641	0.480317	0.044834	0.933583	0.396355	0.435174	0.117232	0.558877	0.620798	0.480058	0.403833	0.757053	0.757053	0.103814	0.812147	0.049141	0.969005	0.542823	0.118737	0.623569
Haemophilus	0.52244	0.246808	0.178194	0.459317	0.117878	0.165769	0.66348	0.518089	0.683389	0.273689	0.862998	0.38703	0.0996322	0.315581	0.983125	0.945095	0.753581	0.650416	0.0070911	0.0275408	0.632326	0.110142	0.378025	0.547079	0.882891	0.397725	0.0292356	0.630723	0.215016	0.0535896	0.633475
Necropsobacter	NA	NA	NA	NA	NA	NA	NA	NA	NA	NA	NA	NA	NA	NA	NA	NA	NA	NA	NA	NA	NA	NA	NA	NA	NA	NA	NA	NA	NA	NA	NA
Pasteurella	NA	NA	NA	NA	NA	NA	NA	NA	NA	NA	NA	NA	NA	NA	NA	NA	NA	NA	NA	NA	NA	NA	NA	NA	NA	NA	NA	NA	NA	NA	NA
Acinetobacter	0.421112	0.56785	0.982639	0.849582	0.889905	0.685723	0.8152	0.0892169	0.49412	0.732314	0.502891	0.684845	0.159479	0.290569	0.580582	0.333987	0.151928	0.629294	0.305471	0.591354	0.497006	NA	NA	NA	NA	0.958383	0.904296	0.925695	0.909816	0.856175	0.90105
Pseudomonas	0.538274	0.813414	0.137696	0.16588	0.165599	0.1978	0.392935	0.342322	0.344685	0.308523	NA	0.560249	0.188836	0.246793	NA	0.0927907	0.962435	0.778332	0.151853	0.0942691	0.303545	0.46649	0.165658	0.60499	0.75618	NA	NA	NA	0.125033	0.131249	NA
uncultured...111	NA	NA	NA	NA	NA	NA	NA	NA	NA	NA	NA	NA	NA	NA	NA	NA	NA	NA	NA	NA	NA	NA	NA	NA	NA	NA	NA	NA	NA	NA	NA
Akkermansia	0.55462	0.14127	0.782655	0.895956	0.704247	0.608889	0.293791	0.688598	0.884146	0.735712	0.919263	0.877311	0.866496	0.76132	0.906249	0.914237	0.320563	0.859647	0.918551	0.670482	0.625371	0.0113373	0.556959	0.476704	0.296252	0.470233	0.571271	0.940732	0.774941	0.461331	0.552591

## Sheet: Enterotype3
Supplementary Data 4. Correlation analysis between genus abundance and Enterotype 3 patient’s clinical parameters using spearman correlation
R-Value
Taxonomy	age	ht	wt	BMI	wc	sbp	dbp	pulse	smoke	alcohol	TG	TC	HDL	LDL	VLDL	glucose	HbA1C	FGF21	insulin	HOMA	MOCA_score	IL_18	IL_1B	NLRP3	GAPDH	pNN50	pNN50a	pNN50b	BB50	BB50a	BB50b
Bifidobacterium	-0.208073	-0.0956133	-0.050143	0.00822467	-0.111735	0.263189	0.277771	0.180918	-0.210713	-0.172612	0.126199	0.111011	0.0407833	0.0964054	0.160385	0.180614	0.25403	0.0448309	-0.11875	-0.0217356	0.154841	-0.0144485	0.392998	-0.043405	-0.405114	-0.0491333	-0.12666	-0.165991	-0.1632	-0.259915	-0.212752
Olsenella	-0.10159	0.0625727	0.281059	0.281076	0.281142	0.0858842	0.0781554	-0.179918	-0.0944911	-0.0730692	0.00973331	0.170881	0.0084958	0.170936	-0.030162	0.281042	0.284766	-0.0204124	0.194595	0.282137	-0.0465534	-0.231455	-0.154303	-0.309031	-0.309031	-0.0107438	0.0226576	-0.133425	0.0817321	0.118235	-0.0937025
Collinsella	-0.0513059	0.0427429	0.183456	0.14056	0.166921	0.381718	0.36135	0.0597268	-0.310953	0.0624264	-0.116257	0.121739	0.0134554	0.122628	-0.0845177	-0.0736065	-0.302089	-0.276418	0.13695	0.0860186	0.0984838	-0.0220998	0.00552495	-0.182574	0.0746894	0.287331	0.2337	0.0475132	0.382063	0.309295	0.0908466
Bacteroides	-0.0729928	-0.10537	-0.0431612	0.00735207	-0.0798245	-0.306415	-0.128198	0.0109303	0.0117999	-0.094885	-0.12179	-0.00296067	0.0979609	0.156194	-0.367871	0.182357	0.0415728	-0.220565	0.237074	0.293152	0.108784	0.39011	-0.120879	0.0330124	0.206328	0.213904	0.297469	0.1974	0.149344	0.212662	0.217266
Barnesiella	0.28176	0.110423	0.101497	0.0833479	0.122014	0.174191	0.0203083	0.191094	0.0225026	-0.195611	0.0379929	0.0344347	0.265583	-0.097175	0.0498229	-0.124038	0.0808087	-0.191451	0.143366	0.0310166	-0.23695	-0.208058	-0.164712	-0.366049	-0.052086	-0.206643	-0.200242	-0.289501	-0.119194	-0.132263	-0.266595
Coprobacter	-0.233871	-0.222688	-0.15963	-0.0134255	-0.184039	0.375548	0.474995	0.081221	-0.105854	-0.118779	0.189896	0.33581	0.142741	0.271938	0.157093	0.0141575	0.21761	0.0641168	-0.000924716	-0.0154876	0.164426	0.256846	0.501745	0.334957	0.146544	0.191622	0.158963	-0.0262838	0.016135	-0.0191892	-0.0457075
Butyricimonas	0.244429	-0.174416	-0.136119	-0.0908934	-0.0189635	0.0550481	-0.154388	0.00684067	-0.20625	-0.224783	0.0793342	0.0579135	0.242996	-0.182354	0.291457	0.0508967	0.0673249	-0.0147475	-0.232043	-0.298924	-0.0765417	0.0334294	0.423439	0.337544	0.291515	0.17754	0.191762	0.134053	0.127582	0.117209	0.063086
Odoribacter	-0.0544953	-0.0349225	-0.00509098	-0.00377354	-0.0713548	0.152199	0.134486	0.181355	-0.0566228	-0.219179	0.181778	0.06228	0.177233	0.0695912	0.153227	0.00221594	0.0960433	-0.0477834	-0.28994	-0.316455	0.0420874	0.15768	0.580927	0.290863	-0.0609428	0.155902	0.162728	0.292067	0.0939757	0.0867584	0.211127
metagenome	-0.351677	-0.0481165	0.264708	0.286892	0.181821	0.16977	0.273497	0.0847691	0.0827215	-0.00086443	0.214146	0.304253	0	0.298004	0.146142	0.109719	0.109136	0.0186845	0.249968	0.25457	-0.135518	-0.191073	0.194206	0.183495	0.167811	0.207274	0.21258	0.182463	0.317754	0.3162	0.20351
uncultured Porphyromonadaceae bacterium	-0.0816745	-0.22453	-0.10513	-0.00351922	-0.0253004	0.0932592	0.250557	0.161972	0.21887	0.0885132	0.104431	0.0894081	0.0644214	-0.0504946	0.030162	-0.155047	0.0757052	-0.213142	0.0146758	-0.140046	-0.0555738	-0.46291	-0.308607	0	0.386289	0.0933121	0.091053	-0.0765258	0.143393	0.140502	0
uncultured bacterium...12	0.133101	-0.184839	-0.0550809	0.053089	0.0124077	-0.167855	-0.252254	-0.315838	-0.271909	-0.210265	-0.0266606	0.0799178	0.448094	-0.0668992	0.0840658	-0.0301843	-0.10081	0.0958687	0.0332463	-0.0104979	-0.149002	0.137475	0.248942	0.27905	0.353463	-0.0423736	0.0683826	0.0393797	-0.0257673	0.0799092	-0.0316068
Alloprevotella	-0.253317	0.0582107	0.320947	0.315706	0.247013	0.234933	0.277791	0.0131742	0.0623074	-0.130091	0.194358	0.168345	-0.100134	0.233664	0.111656	0.21462	-0.0561078	-0.163299	0.194595	0.204306	0.191657	0.0960928	0.18345	0.376152	0.393648	0.0466377	0.0418219	0.0258893	0.111108	0.107871	-0.0068027
Paraprevotella	-0.167764	0.195214	0.181647	0.0615953	0.0982559	-0.0805049	0.177317	-0.0642897	-0.210995	0.125895	-0.189933	0.0808322	0.237006	0.116047	-0.134871	0.119144	-0.290509	-0.223529	-0.0330586	-0.0815987	0.267861	0.0657794	0.119029	0.211725	0.014115	0.152682	0.135774	0.136091	0.213733	0.193518	0.186684
Prevotella	0.170667	-0.0514757	0.0178586	-0.00818154	-0.05449	0.131104	-0.106467	-0.16884	-0.0546063	-0.172745	0.437463	-0.102978	-0.0154748	0.0134524	0.437748	0.124105	0.00556564	0.0536474	0.109669	0.0609218	0.126278	0.46291	0.46291	0.463547	0.115887	0.151987	0.10757	0.343533	0.171845	0.130548	0.37745
Prevotella 2	-0.110782	0.125311	0.273358	0.203931	0.266766	-0.0870309	-0.0370331	-0.0432944	0.0150876	0.233421	0.268054	0.0181761	0.0565917	0.0873224	0.455925	-0.226041	-0.304635	0.305548	0.0467687	-0.0102448	-0.139755	0.0597316	0.358389	0.290097	-0.116637	0.0705002	0.0697506	0.0164012	0.120064	0.215273	0.0550452
Prevotella 7	-0.172436	0.189479	0.203694	0.123401	0.190084	0.15253	0.341517	0.123636	0.531082	0.0760885	0.187832	-0.0552255	-0.198337	-0.0166349	-0.075405	-0.130468	-0.13612	-0.0318329	0.0535987	0.0122819	0.00739013	-0.46291	-0.308607	0	0.386289	-0.171355	-0.151206	-0.0782845	-0.0287478	-0.00810952	-0.000618428
Prevotella 9	-0.223643	-0.0135014	0.0655148	0.0899381	0.00553905	0.220909	0.313899	0.167785	0.0995874	-0.0664993	0.140591	-0.110216	-0.0549258	0.02316	-0.172894	0.131422	-0.0299626	0.00876892	-0.202096	-0.1995	0.100819	-0.389235	-0.100664	0.0940827	0.517455	-0.130305	-0.0999334	0.00995786	-0.0604165	-0.0740534	-0.0148877
Prevotellaceae Ga6A1 group	-0.0357316	0.240343	0.0695802	-0.0251109	0.0217881	-0.0623234	0.0351302	0.103969	0.135474	0.576184	0.233599	0.0804002	-0.366405	0.103127	0.211134	-0.173638	-0.164994	0.224345	-0.0633473	-0.106589	-0.284852	-0.314485	-0.393107	-0.122468	0.139964	-0.0195748	-0.0804	-0.00370053	0.0663291	0.110029	0.0304435
Prevotellaceae NK3B31 group	0.0450616	0.0710854	0.0190831	-0.0516143	0.0990015	-0.0502263	0.0718988	0.145925	0.198536	0.373849	0.177468	0.0254783	-0.177402	0.0136035	0.168845	-0.276776	-0.203206	-0.0881323	-0.0562724	-0.216948	-0.123027	-0.3669	-0.401843	-0.104973	0.201198	0.0453788	0.0113521	-0.0985366	0.161355	0.18791	0.0158174
Prevotellaceae UCG-003	0.0703315	-0.203361	-0.24983	-0.187384	-0.265523	-0.156153	-0.234466	-0.0704027	-0.0944911	-0.0730692	0.0291999	0.14647	0.127437	0.0895381	0.030162	-0.249815	NA	-0.224537	-0.00972974	-0.126475	-0.0465534	NA	NA	NA	NA	-0.0537192	-0.124617	-0.0400274	-0.020433	-0.107486	-0.0267721
uncultured...22	-0.348577	0.287792	0.268854	0.15228	0.170605	-0.131367	0.16685	-0.0161855	0.280383	0.403165	-0.0498224	-0.172372	-0.352923	-0.0507615	-0.256377	-0.0751294	-0.251277	-0.108859	0.203367	0.152893	-0.160863	-0.559085	-0.515407	-0.183702	0.201198	-0.192113	-0.146961	-0.275537	-0.000983254	0.0517953	-0.18491
Alistipes	0.221753	-0.132135	-0.293311	-0.34591	-0.269745	0.140752	-0.0791602	0.131734	-0.0945954	-0.251051	-0.221242	0.00251581	0.458767	-0.185068	-0.187583	-0.156657	0.159056	-0.207677	-0.329901	-0.478667	-0.111541	0.00550207	0.437414	0.201102	0.0881543	0.0885568	0.105009	0.139993	0.0998989	0.0900357	0.124979
Rikenellaceae RC9 gut group	0.20318	0.14861	-0.0312288	-0.0858842	0	-0.202999	-0.218835	0.148628	-0.0944911	0.401881	0.233599	0.0244116	-0.271866	0.0244195	0.211134	-0.265429	-0.154587	0.244949	-0.204325	-0.262679	-0.13966	0	-0.231455	-0.154516	-0.154516	-0.0966945	-0.192589	-0.0667123	-0.102165	-0.0429945	-0.120475
Parabacteroides	0.184328	-0.20101	-0.244054	-0.255931	-0.21215	-0.0927639	-0.051416	-0.272344	-0.306906	-0.0124893	-0.164419	-0.0056017	0.141325	-0.0126884	-0.11757	-0.065532	0.0820833	0.0334846	-0.292855	-0.236519	-0.135408	0.0384615	-0.43956	-0.569464	-0.357634	0.203545	0.207046	0.117959	0.225846	0.246348	0.107008
Candidatus Melainabacteria bacterium MEL.A1	NA	NA	NA	NA	NA	NA	NA	NA	NA	NA	NA	NA	NA	NA	NA	NA	NA	NA	NA	NA	NA	NA	NA	NA	NA	NA	NA	NA	NA	NA	NA
Lactobacillus	0.129461	0.0136716	0.140407	0.183783	0.219167	0.150499	0.177214	0.00493756	-0.0490395	-0.124172	0.243325	-0.0282044	0.165639	-0.0230295	0.1036	-0.0195588	0.0480066	0.237194	0.0495489	0.0620812	-0.164966	-0.209867	-0.197338	-0.425018	-0.16938	-0.208983	-0.187885	-0.208518	-0.150787	-0.0794692	-0.209419
Weissella	-0.23347	-0.0292858	0.11233	0.187807	0.193578	-0.18373	0.0254425	0.0278987	0.189904	-0.0361265	0.0461396	0.0637107	-0.00234716	-0.137339	-0.112845	0.166534	0.0551343	-0.13629	-0.0638141	-0.0672887	-0.0671547	NA	NA	NA	NA	-0.224794	-0.193634	-0.0713514	-0.228503	-0.225692	-0.121858
Streptococcus	0.343381	0.0471371	-0.258535	-0.345016	-0.168122	0.0179481	-0.210982	0.0612977	0.0995567	0.0737707	-0.113758	-0.0646329	0.0551945	-0.192246	-0.00349101	-0.208319	-0.0625155	0.173684	-0.145843	-0.150257	-0.172762	-0.471879	-0.167248	-0.364864	-0.281125	-0.363336	-0.382743	-0.139889	-0.305774	-0.316123	-0.0657092
Christensenellaceae R-7 group	0.137036	-0.0994894	-0.294887	-0.293388	-0.257666	0.160113	0.0420416	0.0502823	-0.196139	0.000709488	-0.0127195	0.0357141	0.143641	-0.0179474	0.0552865	-0.325796	-0.0660033	-0.112896	-0.352548	-0.490286	0.0630198	0.152337	0.0371555	-0.0892959	-0.0706926	0.164766	0.0932259	0.151893	0.117633	0.0925811	0.131774
Clostridium sensu stricto 1	-0.0341046	0.171104	0.104925	0.0400622	0.0668813	0.174934	0.0625088	-0.0349962	0.20571	0.292204	0.401731	0.129409	-0.528523	0.268833	0.308749	-0.264721	-0.192027	0.182386	0.2432	0.272073	-0.133944	-0.156618	-0.178544	-0.0376399	0.365421	-0.188133	-0.223742	-0.212731	-0.00437479	-0.00611009	-0.143092
uncultured bacterium...32	-0.133539	-0.018791	-0.0913619	-0.0998384	-0.1737	-0.0278337	0.023622	-0.057289	0.135474	0.22651	0.0291999	0.170364	-0.0717485	0.151123	0.030162	-0.162143	-0.0732255	-0.124005	0.0808225	-0.0056789	-0.215969	-0.46291	-0.308607	0	0.386289	0.0123631	-0.0297986	0.0162823	0.126973	0.0621006	0.100612
Agathobacter	0.0197816	-0.101679	0.15925	0.225692	0.16542	0.332928	0.291399	-0.0468852	0.0951622	-0.0250597	0.16727	0.0953175	0.0547963	0.0552016	0.0418026	0.00152994	0.125402	-0.178663	0.198543	0.178713	-0.227314	-0.268741	-0.0635732	-0.00723417	0.282133	-0.144792	-0.127427	-0.286646	0.057682	0.0471736	-0.202115
Anaerosporobacter	-0.042999	0.060313	-0.0828912	-0.123134	-0.028143	-0.168818	-0.108722	-0.0357677	0.150527	-0.104761	-0.123245	0.236986	-0.144429	-0.0732915	-0.075405	-0.0217803	0.146517	-0.168495	0.0203148	0.027084	0.0700988	NA	NA	NA	NA	0.290083	0.294548	0.333561	0.224763	0.225721	0.240949
Anaerostipes	0.0192955	-0.324527	-0.223944	-0.0615563	-0.147062	-0.0745509	-0.12226	-0.106477	-0.0576719	-0.0702263	0.427234	0.679552	-0.137148	0.508168	0.570917	-0.074786	-0.00889552	0.300232	-0.0705285	-0.023539	-0.43142	0.539947	0.00550966	-0.0455173	0.0386207	0.319445	0.189102	0.249532	0.37787	0.30016	0.235611
Blautia	-0.190979	-0.272409	0.0288154	0.128965	0.0572327	-0.0162467	-0.138355	-0.00546547	-0.168158	0.160926	-0.170029	-0.185762	-0.0228435	-0.211177	-0.222464	-0.124859	-0.0303128	-0.138724	-0.0238379	-0.063348	-0.10368	-0.373626	0	-0.0275103	0.148556	-0.0670678	-0.0281657	-0.223401	0.0601413	0.0896123	-0.258111
Butyrivibrio	-0.122459	0.115669	0.00676205	-0.0658713	-0.0840497	0.116339	0.178383	-0.293974	0.0623074	0.151773	-0.0742966	0.181233	-0.0689622	0.0182634	0.030162	0.289749	0.131813	-0.0286821	-0.000724952	0.0108733	-0.257225	-0.209657	-0.2446	0.131216	0.516116	0.367539	0.381303	0.396354	0.401561	0.415646	0.393938
CAG-56	0.193443	0.0377803	0.146637	0.175733	0.222695	0.0939618	0.0822104	0.0306421	0.276669	-0.17914	0.254764	-0.0386666	-0.040686	-0.231836	0.342065	0.0855393	0.0536529	-0.064351	0.110674	0.0654833	-0.156822	0.21183	0.0907841	0.356902	0.752525	0.04076	0.0955566	-0.141753	0.148986	0.182373	-0.154166
Coprococcus 2	-0.0517805	-0.00788009	-0.194825	-0.214199	-0.326216	0.0266236	0.0127195	0.0190963	-0.135474	-0.104761	-0.140945	0.266812	0.271669	0.230576	0.030162	-0.30916	-0.235949	-0.294394	-0.0884678	-0.202038	0.0952209	0.0771517	0.154303	-0.0772579	-0.386289	-0.00257564	-0.139997	-0.00222032	-0.0151609	-0.154607	0.0170781
Dorea	0.070715	-0.221213	-0.230729	-0.199349	-0.19821	0.0255895	0.0374859	0.221427	-0.0652119	-0.141354	-0.0514879	0.176705	0.289353	0.0680902	-0.104497	-0.0445579	0.150128	0.0278774	-0.161748	-0.134043	-0.159347	0.107081	0.312562	-0.16519	-0.51151	0.0627839	0.0389928	-0.0148134	0.0236221	0.0160523	-0.0258705
Fusicatenibacter	0.232227	-0.265456	-0.185656	-0.0455241	0.00510195	-0.0872865	-0.0994373	0.31985	0.076135	-0.194525	0.0020118	0.172688	0.0615095	-0.0969705	0.00325746	-0.114626	-0.138928	-0.222737	0.061969	0.0914793	-0.0279249	-0.322788	0.0302614	-0.276094	-0.0774411	-0.08872	-0.173991	-0.13347	0.106143	-0.0123906	-0.116016
Hungatella	0.136704	-0.0879799	-0.194597	-0.159679	-0.0671665	0.00313654	-0.226345	-0.132557	-0.0496542	0.146102	-0.171469	-0.174851	-0.189237	-0.0900093	-0.130618	0.045617	-0.278727	-0.126307	-0.182169	-0.222143	-0.0516976	0.0349428	-0.628971	-0.46363	-0.0524864	0.0714479	0.0970163	0.133359	0.0466833	0.030832	0.173408
Lachnoclostridium	-0.106151	-0.154971	-0.0894425	-0.00664334	-0.0616434	-0.0181505	-0.112041	-0.332621	-0.165267	0.0144329	-0.245113	-0.303329	0.0867218	-0.183188	-0.222924	0.307159	-0.0276848	0.0853339	-0.296826	-0.230395	0.105568	-0.131868	-0.0824176	0.0385145	0.0220083	-0.157344	-0.0988513	-0.00119781	-0.200767	-0.195117	-0.0248929
Lachnospira	-0.130204	0.147779	0.0202484	-0.0360812	-0.0421047	0.0277359	-0.053685	-0.0933256	-0.0488487	0.357196	0.0730967	-0.0887307	-0.193645	-0.020172	0.030369	-0.165905	-0.313056	-0.0211549	0.0207789	-0.135673	-0.129226	-0.144861	-0.214505	0.122743	0.338939	-0.00112926	0.0198133	-0.022108	0.0746118	0.152627	-0.0100504
Lachnospiraceae ND3007 group	0.0123216	-0.0846666	0.00720734	0.0584913	0.10693	-0.00433742	-0.117356	-0.0785416	-0.0920343	-0.0620825	-0.0287382	0.172331	0.0208003	0.0164564	0.000486341	0.112249	0.302168	0.0959833	0.00900014	0.0380196	-0.278783	-0.457267	-0.0752464	-0.130413	0.236193	-0.174713	-0.0878308	-0.162758	-0.0796393	-0.0676346	-0.118077
Lachnospiraceae NK4A136 group	0.246687	0.0226504	-0.0292155	-0.0287323	-0.014794	-0.047766	-0.0638939	0.0298802	-0.0965099	-0.0277973	0.222173	0.136606	0.0804233	-0.0352837	0.378139	-0.0606095	0.0213585	0.0812645	-0.0829391	-0.115952	-0.240934	0.437368	0.476369	0.414259	0.198063	0.0490425	-0.0244562	0.0802023	0.120681	0.0589454	0.0729753
Lachnospiraceae UCG-001	0.125308	-0.189079	-0.204791	-0.126194	-0.0981852	-0.202409	-0.119431	0.0715627	-0.223352	-0.172716	-0.334276	-0.0128555	0.269606	-0.302339	-0.217411	-0.240289	0.0716984	-0.2948	-0.0429108	-0.161419	0.00443408	NA	NA	NA	NA	0.00789288	-0.0311458	-0.126282	0.0231581	-0.0333023	-0.14964
Lachnospiraceae UCG-003	0.186258	0.172876	-0.0528442	-0.12498	-0.0725257	0.118844	0.0149175	-0.177037	0.0747689	-0.130091	0.0714558	-0.244865	-0.254874	-0.34927	0.211134	0.252435	0.305237	0.324932	-0.265332	-0.159837	0.0235215	NA	NA	NA	NA	-0.022677	0.0184577	0.131369	-0.0774804	-0.0749105	0.0467791
Lachnospiraceae UCG-006	-0.136273	-0.00354272	0.0361781	0.115749	-0.0458482	0.113029	0.146501	-0.12401	-0.135347	0.0922871	0.28548	0.0824788	-0.144159	0.212178	0.392942	0.0942478	0.0849583	0.165103	0.0545383	0.133736	0.0629259	0.155302	0.0657047	0.245237	0.21533	-0.0111952	-0.0367612	-0.0840835	0.0383602	0.0564257	-0.0645093
Lachnospiraceae UCG-010	0.138108	0.00422599	-0.180431	-0.190103	-0.263785	0.204255	0.219105	0.0726684	0.243739	-0.0525327	0.229331	0.16013	0.124189	0.238731	0.146447	-0.115926	0.0459727	0.058699	-0.290736	-0.273384	-0.198439	-0.0568373	-0.00897432	-0.0239645	-0.0179733	-0.110914	-0.16046	0.0971703	-0.0307247	-0.0536556	0.115142
Roseburia	-0.0714632	0.0941553	0.227595	0.193935	0.216992	0.279162	0.384086	0.277543	-0.0652366	0.0574499	-0.211324	-0.0680269	0.0989158	-0.0455169	-0.392355	-0.0073894	0.0553982	-0.315357	0.0542429	0.05008	0.212394	-0.0552495	0.298347	0.135548	0.0636243	-0.0306489	-0.00967863	-0.266269	0.0863706	0.0997205	-0.234157
[Eubacterium] eligens group	0.00695535	0.0938589	0.0643674	0.0515701	0.0989576	-0.0935699	0.110201	0.312941	-0.0303289	0.425008	-0.283201	-0.150645	0.0166877	-0.152485	-0.292634	-0.278238	-0.064402	-0.218489	0.0360605	0.000379549	-0.102447	-0.0529299	-0.0807878	-0.242697	-0.340334	-0.112376	-0.154494	-0.269724	-0.0189931	-0.0741559	-0.16508
[Eubacterium] hallii group	-0.249388	-0.284371	0.262322	0.44967	0.353283	-0.0122571	0.0880837	-0.0213227	-0.303403	0.115566	-0.0643821	-0.0179839	0.334909	0.0362449	-0.256198	0.0398155	0.0715945	0.0488272	0.375308	0.336066	-0.0148812	-0.359366	0.172719	0.00139481	0.0571872	-0.1772	-0.0292831	-0.210363	-0.126519	-0.0148869	-0.137016
[Eubacterium] ruminantium group	-0.122622	0.110833	0.0332106	-0.0279338	-0.139042	0.0710442	0.147076	0.00110185	0	-0.152325	-0.0122875	0.204862	0.187431	0.241501	0.0435729	-0.178799	-0.270337	-0.343399	0.0329853	-0.0587157	0.0971102	0.218393	0.1223	0.0699819	-0.096225	-0.0324236	-0.135961	-0.0460244	0.0162789	-0.0699682	-0.043989
[Eubacterium] ventriosum group	0.139166	0.164421	-0.181576	-0.232704	-0.198526	0.208816	0.0933142	0.0466672	0.0470394	0.204389	-0.0706802	0.00839423	-0.0447753	-0.109909	0.0460486	-0.170978	-0.0330222	0.152162	-0.203814	-0.212643	-0.323746	-0.0657047	0.0597316	-0.0418697	0.119628	-0.190773	-0.216021	-0.189757	-0.135988	-0.199443	-0.175337
[Ruminococcus] gnavus group	-0.265115	0.080424	0.0657951	0.0487333	0.0452588	-0.107442	-0.0482412	0.14106	-0.0508257	0.115004	-0.151557	0.143544	-0.184979	0.17594	-0.0774479	-0.0717395	-0.305659	-0.136352	0.0307008	0.024053	0.0538924	-0.0276247	-0.209948	-0.320888	-0.473033	0.047999	-0.0530512	0.143566	-0.0137919	-0.104063	0.120174
[Ruminococcus] torques group	0.00060133	0.191153	0.067285	-0.00480636	0.0764392	-0.26435	-0.229374	-0.0227533	-0.101633	0.294063	0.010906	-0.229131	0.00347391	-0.0624748	-0.0698552	-0.0451744	-0.317416	0.127132	-0.18833	-0.225826	-0.0522605	-0.0441996	-0.0110499	-0.207471	-0.556021	-0.0131583	0.0826386	0.0528519	-0.107982	0.0540069	-0.00415879
Peptoclostridium	-0.0782135	0.169237	0.016279	-0.0815251	-0.079415	-0.109326	0.113699	0.241402	-0.16823	0.151773	-0.129451	-0.0547725	-0.0594458	-0.0206806	-0.202212	-0.307154	-0.114363	-0.0133588	-0.0289981	-0.119606	0.120632	0	-0.231455	-0.154516	-0.154516	-0.0494522	-0.159113	-0.0592085	-0.0615913	-0.0618429	-0.10878
Romboutsia	0.0667608	0.0706071	0.0974082	0.0655989	0.148085	0.0418951	-0.0650345	-0.0672228	0.14889	0.304011	0.324498	0.185849	-0.425723	0.287836	0.283233	-0.165119	-0.435733	0.129189	0.185758	0.12974	-0.340519	-0.184809	-0.576352	-0.338759	0.304256	0.100306	0.0456467	0.0261884	0.288314	0.277958	0.121669
Faecalibacterium	0.173822	0.0796103	0.159776	0.127598	0.0870057	0.0920162	0.080823	0.232725	0.229211	-0.0797044	0.26662	0.11274	0.0533038	0.0745905	0.235871	-0.0832169	0.060252	0.148063	0.194586	0.195964	-0.266876	0.303872	0.348072	0.235133	-0.0442604	0.025313	-0.00100898	-0.0812296	0.152977	0.172578	-0.0670419
Flavonifractor	0.238013	-0.0413814	-0.327054	-0.343418	-0.301528	-0.0701933	-0.287482	-0.353838	0.0325288	0.0161309	0.0295445	-0.229737	-0.0616305	-0.0948295	0.170231	0.15386	-0.0450353	0.21158	-0.38034	-0.347236	-0.152503	0.475807	-0.10512	0.156512	0.0858739	-0.0131594	-0.0643009	0.219767	-0.0713059	-0.142793	0.267744
Fournierella	0.0962525	-0.210365	-0.155913	-0.107938	-0.133508	0.113026	0.116935	0.434874	0.143938	-0.172716	-0.134929	0.0287774	-0.0642416	-0.0132755	-0.190051	-0.336544	-0.101876	-0.385455	0.421173	0.347465	0.279095	NA	NA	NA	NA	0.0855832	0.0123601	-0.0808831	0.109449	0.0407362	-0.0352459
Negativibacillus	0.0450932	-0.0478498	0.162334	0.13801	0.175456	-0.0711254	-0.0743986	0.190098	0.121073	0.0601872	0.175821	-0.265108	0.0210117	-0.109093	0.00487785	-0.178522	-0.188002	0.310186	0.16948	0.139381	-0.0602362	0.0501176	0.313235	0.399924	0.271321	0.00640442	0.138774	-0.0921614	0.0284644	0.191815	-0.107406
Oscillibacter	0.264761	0.0590502	-0.265904	-0.360341	-0.247907	0.201274	0.0273169	0.137132	-0.147845	0.234109	-0.106024	-0.161329	0.0637532	-0.253848	0.068505	-0.0509947	-0.0957563	-0.186597	-0.310181	-0.404453	0.033691	0.00288969	0.254293	0.00289367	-0.133109	0.303675	0.271556	0.253272	0.273297	0.227086	0.27018
Pygmaiobacter	0.109405	0.0860375	-0.124915	-0.218614	-0.234285	0.249845	0.0781554	-0.234676	-0.0944911	-0.0730692	NA	-0.268528	NA	NA	NA	-0.109294	0.048817	0.306186	-0.262703	-0.194577	0.0931068	NA	NA	NA	NA	-0.290083	-0.28322	NA	-0.286062	-0.290213	NA
Ruminiclostridium 6	0.107141	0.40696	-0.0209047	-0.207758	-0.191842	0.23812	0.0611314	0.0286809	0.241697	0.190781	0.11897	-0.0700445	-0.198015	0.0371885	0.23195	-0.11666	0.0252768	0.218594	-0.180943	-0.215388	-0.122376	-0.286097	-0.248942	-0.130223	-0.0446479	-0.205858	-0.264223	-0.0591638	-0.188225	-0.238721	-0.0254388
Ruminiclostridium 9	0.329357	-0.157745	-0.446181	-0.458375	-0.423882	0.18168	-0.0686615	0.0834235	0.0207733	0.142062	-0.1812	-0.102224	0.0715357	-0.0526154	-0.184003	-0.129177	-0.0667803	-0.0976674	-0.298769	-0.334078	-0.0741095	0.152603	-0.299555	-0.294307	-0.0764067	0.00190328	-0.0644681	0.163799	0.086238	0.00963266	0.245897
Ruminococcaceae NK4A214 group	0.297284	-0.167248	-0.140434	-0.0251906	0.0497345	0.127435	-0.0772963	0.126358	0.147452	-0.228046	0.0997214	-0.123137	0.127862	-0.402934	0.130264	-0.00954826	0.2563	-0.0121135	-0.0200203	-0.141649	-0.134918	0.154303	0.0771517	0.0772579	0.463547	0.0246154	0.0871812	-0.135762	0.00891863	0.0247696	-0.166083
Ruminococcaceae UCG-002	-0.0133101	0.0883923	0.0192845	-0.00668064	-0.0640485	0.0864071	0.163904	0.0445803	-0.0533078	0.111478	0	0.0745793	-0.0347499	0.0304882	0.0930838	-0.118914	0.0628752	-0.0265433	0.0301794	0.00852392	-0.0901763	-0.215473	-0.232048	-0.201938	0.193639	0.134923	0.131693	0.0418089	0.197048	0.190835	0.0373048
Ruminococcaceae UCG-003	0.0415383	-0.268702	-0.211195	-0.0433913	-0.155253	0.0723714	0.0984583	0.136181	-0.188071	-0.24542	0.0809424	0.172706	0.224796	0.0106669	0.0294728	0.0252758	0.231748	-0.0814661	-0.0753644	-0.0698097	-0.0784009	0.0520177	0.0148622	-0.0688322	0.28277	0.182612	0.243041	0.141455	0.112794	0.149477	0.0408616
Ruminococcaceae UCG-005	0.0431552	-0.0153965	-0.226072	-0.25738	-0.218418	0.147849	-0.095649	-0.0526748	-0.134943	0.257078	0.0319698	0.198444	0.0543254	0.0516774	0.163061	-0.17801	0.0682877	0.073334	-0.115412	-0.226689	-0.393024	-0.113675	0.0269229	-0.101849	0.0644045	0.180483	0.159305	0.162095	0.162672	0.140019	0.19711
Ruminococcaceae UCG-010	0.048334	-0.0989533	-0.0892932	-0.0956841	0.00898187	0.0409077	0.115956	0.0473833	0.12907	0.207294	0.0512389	0.0739485	0.0371935	0.00385487	0.030162	-0.187953	-0.0306671	-0.229126	0.0137225	-0.14519	-0.0532228	-0.46291	-0.308607	0	0.386289	0.172145	0.160841	0.00721164	0.242353	0.230773	0.13198
Ruminococcaceae UCG-014	0.158174	-0.145221	-0.218995	-0.181672	-0.195276	-0.243133	-0.203291	-0.0643646	-0.255982	-0.164945	-0.0891243	0.163406	0.312942	-0.0200666	0.23973	-0.211265	-0.0613654	0.0703082	-0.239229	-0.287913	-0.0120606	0.487605	0.544442	0.456822	-0.2022	0.0548516	0.0461622	-0.0175052	-0.0206997	0.0270966	-0.110529
Ruminococcus 1	-0.0269727	-0.0590053	0.0985836	0.188908	0.176342	0.156289	0.208863	0.0346856	0.248913	0.0602417	0.256373	0.0613097	-0.131822	0.0977863	0.228057	-0.114718	-0.254289	-0.0716774	0.0133885	-0.0414267	-0.218816	0.225529	-0.181676	-0.0752799	0.393651	0.00197032	0.0132683	-0.163437	0.0659211	0.0369601	-0.107758
Ruminococcus 2	0.131636	0.0407952	0.0738994	0.0233476	0.0715076	0.125908	-0.0898008	-0.0704782	-0.0270149	-0.241651	-0.0642708	-0.030825	0.318164	-0.0393008	-0.0273376	-0.153521	0.0777792	0.146013	0.0224618	0.0200266	-0.190169	-0.0139289	0.420654	0.0278962	-0.184115	-0.077834	0.0298385	-0.130425	0.051694	0.128808	-0.120626
Subdoligranulum	0.0951262	0.0780378	-0.160515	-0.156932	-0.186094	0.0143067	0.117597	0.273291	-0.0282218	-0.0504303	0.0015685	0.193535	0.0532178	0.0753603	0.215905	-0.234929	-0.00791099	0.0941858	-0.331484	-0.311564	0.0194952	-0.179161	0.0895804	-0.124428	-0.241621	-0.221907	-0.275413	-0.25316	-0.163608	-0.204947	-0.283308
UBA1819	0.202211	-0.210606	-0.208137	-0.13391	-0.117033	0.304088	-0.0363682	-0.0898011	0.150637	-0.0873648	0.0106624	-0.237002	0.000894319	-0.140442	-0.118307	0.183844	0.0036768	0.0651573	-0.0797621	-0.119583	-0.0568812	0.637541	-0.0805315	0.0907226	0.480494	0.207975	0.245758	0.303361	0.118716	0.0955075	0.323363
[Eubacterium] coprostanoligenes group	0.311851	0.146446	-0.126731	-0.207573	-0.0820125	0.0513904	0.101298	0.330978	0.124356	0.122661	-0.0136693	-0.0185748	0.2403	-0.125287	0.0167136	-0.159456	-0.134716	0.0948798	-0.229721	-0.288749	-0.140197	0.0849031	0.121694	-0.015587	0.015587	-0.109213	-0.130537	-0.133833	-0.0307691	-0.0411444	-0.0961094
uncultured...79	0.101319	-0.0328197	-0.0804256	-0.0641399	-0.0405855	0.0343843	-0.0296653	0.137257	-0.0209359	0.053163	0.0779785	-0.0131972	0.124103	-0.0708467	0.132008	-0.0476034	0.0655853	0.0490177	-0.155563	-0.142727	-0.250481	0.0110499	0.386746	0.315355	0.124482	-0.112521	-0.104943	-0.0910671	-0.104484	-0.138262	-0.0827291
Catenibacterium	-0.0354718	-0.211515	0.099302	0.222785	0.253402	0.164428	0.288196	0.12045	0.0747689	-0.130091	0.0935532	0.065163	0.14241	-0.0762765	-0.030162	0.101049	0.276512	-0.163056	0.0590836	-0.00144977	0.0831653	-0.231455	-0.154303	-0.309031	-0.309031	0.0825787	0.126634	-0.173828	0.0998986	0.162235	-0.134817
Erysipelotrichaceae UCG-003	-0.191764	0.0290935	0.116092	0.138815	-0.000952411	0.307148	0.384527	0.0341395	0.179349	-0.00700163	0.172131	0.0503998	0.0504848	0.1171	0.0346987	-0.248627	-0.140028	0.0275718	0.183666	0.123452	-0.0181881	0.121367	0.419005	0.306729	0.125875	-0.0905395	-0.0606072	-0.223953	-0.0436491	-0.0120893	-0.226785
Holdemanella	-0.116575	-0.090172	0.0249623	0.0434701	0.0263088	0.19341	0.374993	0.226838	0.125381	0.0515897	0.0797048	-0.00512901	-0.0235297	-0.0355562	-0.10973	0.0522052	-0.130773	-0.293203	-0.0245819	-0.119097	0.156249	-0.126329	-0.0185777	0.332999	0.572982	0.154848	0.146138	0.0112957	0.188078	0.183553	-0.00503672
Acidaminococcus	-0.195408	-0.241499	-0.120089	0.0657461	-0.0713984	0.0152781	0.182896	0.0390208	-0.16823	0.167009	0.079774	-0.0194517	0.03232	-0.0341096	0.075405	-0.0261701	0.0569131	0.0198787	-0.115773	-0.0995991	0.0587533	NA	NA	NA	NA	-0.238323	-0.213081	-0.384855	-0.278654	-0.27139	-0.386113
Phascolarctobacterium	0.14017	-0.0336185	-0.127586	-0.12546	-0.137469	-0.197676	-0.416998	-0.223239	-0.171098	-0.180892	-0.155172	-0.266461	0.109313	-0.169328	0.148019	0.0880958	-0.119956	0.0108871	-0.213971	-0.214318	-0.0427424	0.241758	-0.137363	-0.0742779	-0.233838	-0.0764261	-0.0691788	0.0379747	-0.213118	-0.244316	0.019221
Dialister	0.0746989	-0.117515	0.0888517	0.11472	0.163713	0.266386	0.153484	0.0196191	0.128678	-0.191903	0.24208	-0.435808	0.0691921	-0.293132	-0.105567	-0.157375	-0.275467	0.2666	-0.0986218	-0.166772	0.088107	0.0174714	0.270807	0.19245	0.209946	-0.177444	-0.0611659	-0.13026	-0.179935	-0.0436019	-0.206004
Megamonas	-0.00121251	0.081502	0.0135799	-0.0125606	0.0637107	0.188664	0.255231	0.161874	-0.180821	0.116357	-0.144302	-0.127936	0.262403	-0.170404	-0.119626	0.0202731	-0.143086	-0.0946238	-0.146984	-0.240348	0.319504	-0.197338	0.36022	0.0266616	-0.19761	-0.126118	-0.0881851	-0.2435	-0.199291	-0.187536	-0.224828
Megasphaera	-0.0499318	-0.0423892	0.13961	0.123648	0.207007	0.0126776	-0.0212606	-0.15638	0.0245753	-0.228046	-0.100718	-0.119117	0.137842	-0.183926	-0.231279	0.156558	0.198149	-0.00366867	-0.0128976	-0.00156685	0.123706	-0.288278	0.0873571	-0.113721	-0.402396	-0.0489851	0.0680337	0.113853	-0.123187	-0.00765597	0.0414004
Mitsuokella	-0.20318	0.00782159	0.19518	0.202999	0.15619	-0.179576	-0.164126	0.0469351	-0.0944911	-0.0730692	-0.1752	-0.0488233	0.084958	-0.00813983	-0.211134	0.218589	0.203404	-0.0612372	0.107027	0.145933	-0.0465534	NA	NA	NA	NA	-0.22562	-0.192589	NA	-0.286062	-0.290213	NA
Veillonella	0.299006	0.229987	-0.0930747	-0.268513	-0.056177	0.0304167	-0.0992385	-0.10742	0.0816335	0.377971	-0.264616	-0.0203033	-0.287563	-0.0396282	-0.246723	-0.158691	-0.173033	-0.0580172	0.0372734	0.0367796	-0.179096	-0.513692	-0.800403	-0.705803	-0.239255	-0.00405361	-0.0547438	0.146341	0.132574	0.109735	0.247688
Cetobacterium	0.109405	0.0860375	-0.124915	-0.218614	-0.234285	0.249845	0.0781554	-0.234676	-0.0944911	-0.0730692	NA	-0.268528	NA	NA	NA	-0.109294	0.048817	0.306186	-0.262703	-0.194577	0.0931068	NA	NA	NA	NA	-0.290083	-0.28322	NA	-0.286062	-0.290213	NA
Fusobacterium	-0.0736574	-0.0543537	-0.161631	-0.0988761	-0.19893	-0.00517582	-0.0369224	-0.137212	-0.0384798	-0.00723797	0.14989	0.0952844	-0.174055	0.11664	0.243989	-0.0274821	-0.188478	0.403899	-0.140252	-0.0980386	-0.186427	0.409904	-0.0247593	0.126722	0.0853994	-0.134117	-0.268644	0.0454396	-0.248431	-0.366272	-0.0077707
uncultured bacterium...92	NA	NA	NA	NA	NA	NA	NA	NA	NA	NA	NA	NA	NA	NA	NA	NA	NA	NA	NA	NA	NA	NA	NA	NA	NA	NA	NA	NA	NA	NA	NA
Azospirillum sp. 47_25	-0.0250483	-0.0592129	-0.0986163	-0.107348	-0.209478	-0.10208	-0.176183	0.0765405	0.00819175	-0.228046	0.136391	0.272103	0.144974	0.271394	0.224909	-0.189977	0.0737608	-0.201801	-0.113786	-0.140129	-0.0911957	0.241594	0.4899	0.120963	-0.35953	0.0998621	0.0127585	0.0934689	0.129969	0.0566482	0.0678368
gut metagenome	0.190824	0.131274	0.0368529	-0.0433126	0.0567136	0.0140963	0.0415432	-0.341322	-0.164562	-0.119762	-0.173657	0.00406226	0.557378	-0.0322878	0.0776143	0.019134	-0.210703	0.0792886	-0.262544	-0.292928	0.0710342	0.118898	0.27495	0.16743	-0.208357	-0.0788707	-0.0501762	0.148024	-0.0469406	-0.00701567	0.182339
Bilophila	0.0580503	-0.167282	-0.216947	-0.190338	-0.18117	-0.157654	-0.143537	-0.103001	-0.313403	-0.269448	-0.290323	-0.237564	0.364646	-0.384537	-0.0894385	-0.0349971	0.109535	-0.0855934	-0.340417	-0.385728	0.109196	-0.0962862	0.313618	0.209366	-0.157025	-0.140676	-0.0992586	-0.0518747	-0.18517	-0.172191	-0.120406
Desulfovibrio	-0.0162722	-0.0761182	0.114001	0.177338	0.288694	0.00619017	0.0855242	0.156003	0.00338447	0.171567	0.124051	0.0101067	0.118162	-0.043535	0.0422983	-0.163034	-0.240873	0.0862187	-0.199284	-0.302134	-0.0931125	-0.54145	-0.0777774	-0.0329511	0.113831	0.0428662	0.147228	0.0404102	0.12051	0.298463	0.0360584
Aeromonas	-0.0157461	0.169422	-0.0066555	-0.112243	-0.0771662	0.0707945	0.0602664	-0.0139434	0.150527	-0.104761	-0.0291999	-0.00129678	-0.144429	0.154657	-0.075405	-0.283144	0.0160455	0.0160923	0.0406297	0.0880229	0.264593	NA	NA	NA	NA	-0.290083	-0.28322	NA	-0.286062	-0.290213	NA
Succinivibrio	-0.00601802	-0.0575986	-0.0623776	-0.0541139	-0.0330775	-0.107476	0.00940427	0.126883	0.0560915	-0.130125	0.0968513	-0.129987	-0.0239586	-0.0877157	-0.0272331	0.0631254	-0.28572	0.10034	-0.29533	-0.254677	-0.0283637	NA	NA	NA	NA	-0.181491	-0.158946	-0.112126	-0.191218	-0.176861	-0.191943
Parasutterella	-0.278446	-0.134361	0.192111	0.356168	0.287089	-0.324873	-0.0414706	-0.299153	-0.0415216	-0.0569024	0.115836	0.000258937	0.175237	0.0709115	0.0363855	0.136967	-0.0556643	0.27039	-0.149635	-0.114503	-0.0692399	-0.0275483	-0.176309	-0.259311	-0.355862	-0.033177	0.157849	-0.072188	-0.0542181	0.15903	-0.121796
Sutterella	-0.000120273	0.326412	-0.183243	-0.401836	-0.282758	-0.0265567	0.208338	0.108777	-0.0269045	0.339627	-0.29511	0.0456432	-0.0610034	-0.0600933	-0.304087	-0.207262	0.026114	-0.255566	-0.185423	-0.248068	0.0157847	-0.384334	-0.440854	-0.254689	0.0113195	0.0901279	0.040379	0.106538	0.0668888	0.0637082	0.115543
Citrobacter	-0.106792	0.125705	-0.0300536	-0.0911679	-0.149937	0.0989322	0.176377	-0.190964	0.0623074	0.151773	0.107066	-0.0102027	-0.00975223	0.220523	0.075405	0.0465803	-0.0448325	0.299394	-0.183413	-0.107646	-0.174563	-0.46291	-0.308607	0	0.386289	-0.265707	-0.234109	0.0667123	-0.185245	-0.182782	0.174019
Enterobacter	-0.160955	0.114404	0.0330276	-0.102787	-0.0439436	0.0537528	0.222122	0.16329	0.0158625	-0.0170072	-0.397176	0.0907257	0.234786	0.0622506	-0.401014	-0.230733	0.0414842	-0.200404	0.00509629	-0.056936	0.146909	-0.574356	-0.0269229	-0.142289	-0.248631	-0.0587876	-0.0614766	0.120279	-0.062279	-0.0570495	0.175089
Escherichia-Shigella	0.0957498	-0.297012	-0.0768592	0.0686792	0.0719582	0.0846925	0.0349086	0.153961	0.129837	0.0555047	0.301129	-0.280067	-0.155124	-0.284537	0.3236	-0.0131649	0.0397837	0.331619	-0.108686	-0.0386097	0.0161818	-0.286108	0.143054	0.0592287	-0.046832	-0.215114	-0.183414	-0.23177	-0.18938	-0.169938	-0.218789
Klebsiella	-0.347409	0.160829	0.267294	0.215098	0.0941125	0.0382729	0.25519	0.219781	0.0657665	-0.198491	0.121865	0.24472	0.0365141	0.281611	0.137955	0.110119	0.0180196	-0.205751	0.370097	0.350225	0.415471	-0.122575	0.267435	0.36544	0.218985	0.331362	0.332229	0.368473	0.253055	0.27479	0.363438
Plesiomonas	NA	NA	NA	NA	NA	NA	NA	NA	NA	NA	NA	NA	NA	NA	NA	NA	NA	NA	NA	NA	NA	NA	NA	NA	NA	NA	NA	NA	NA	NA	NA
Haemophilus	0.00360553	0.15678	-0.0070708	-0.122079	0.0300265	-0.263903	-0.0818686	0.0614897	0.209102	0.24317	-0.192487	0.0405428	-0.123888	0.0108453	-0.335354	-0.206375	-0.11385	0.0215769	-0.0366945	-0.0457609	-0.283576	-0.510573	-0.729838	-0.595966	-0.15056	-0.116497	-0.141124	0.0775764	-0.0587288	-0.0358561	0.133423
Necropsobacter	NA	NA	NA	NA	NA	NA	NA	NA	NA	NA	NA	NA	NA	NA	NA	NA	NA	NA	NA	NA	NA	NA	NA	NA	NA	NA	NA	NA	NA	NA	NA
Pasteurella	0.109405	0.0860375	-0.124915	-0.218614	-0.234285	0.249845	0.0781554	-0.234676	-0.0944911	-0.0730692	NA	-0.268528	NA	NA	NA	-0.109294	0.048817	0.306186	-0.262703	-0.194577	0.0931068	NA	NA	NA	NA	-0.290083	-0.28322	NA	-0.286062	-0.290213	NA
Acinetobacter	0.054203	-0.173059	-0.215396	-0.11436	-0.124071	-0.0490116	0.0760144	0.13519	-0.135474	-0.104761	0.0493854	0.118331	0.245547	0.0160528	0.0127088	-0.0308555	0.209727	0.125898	-0.00218439	0.0113578	-0.118317	-0.385758	-0.0771517	-0.463547	-0.463547	NA	NA	NA	-0.224763	-0.214973	NA
Pseudomonas	0.0234438	-0.164253	0.0312288	0.148346	0.0859046	0.26546	0.0468933	0.101693	-0.0944911	-0.0730692	0.184933	-0.00813721	-0.0254874	0.00813983	NA	-0.124908	-0.0894978	0.142887	0.262703	0.243221	-0.186214	0.154303	0.0771517	0.0772579	0.463547	0.0966945	0.158603	0.0133425	0.102165	0.139732	-0.0267721
uncultured...111	NA	NA	NA	NA	NA	NA	NA	NA	NA	NA	NA	NA	NA	NA	NA	NA	NA	NA	NA	NA	NA	NA	NA	NA	NA	NA	NA	NA	NA	NA	NA
Akkermansia	0.0509634	0.0530128	-0.0515212	-0.0684363	0.000666942	-0.00272775	-0.0809444	-0.156324	-0.135717	-0.0958722	0.138495	-0.0905873	0.26321	-0.12412	0.279713	0.00581852	-0.0179306	0.297859	-0.430491	-0.537115	0.162424	0.18783	0.442123	0.448519	0.0361709	-0.252173	-0.235837	-0.138026	-0.303113	-0.265226	-0.17262
P-Value
Taxonomy	age	ht	wt	BMI	wc	sbp	dbp	pulse	smoke	alcohol	TG	TC	HDL	LDL	VLDL	glucose	HbA1C	FGF21	insulin	HOMA	MOCA_score	IL_18	IL_1B	NLRP3	GAPDH	pNN50	pNN50a	pNN50b	BB50	BB50a	BB50b
Bifidobacterium	0.216534	0.573487	0.768204	0.961467	0.510285	0.115519	0.0960005	0.283907	0.210628	0.306963	0.491299	0.519215	0.816063	0.575941	0.454072	0.28473	0.134905	0.810741	0.517424	0.906007	0.389568	0.962635	0.184041	0.888032	0.169681	0.796535	0.512644	0.417704	0.380368	0.165412	0.296725
Olsenella	0.549647	0.712939	0.0919701	0.09195	0.0918696	0.613265	0.645668	0.286622	0.578015	0.667354	0.957835	0.319028	0.961368	0.318869	0.888734	0.0919902	0.0923074	0.913209	0.285862	0.117704	0.796981	0.446742	0.614737	0.304237	0.304237	0.955065	0.907128	0.515828	0.662041	0.533764	0.648896
Collinsella	0.762981	0.80167	0.277091	0.406664	0.323426	0.0197399	0.0279911	0.725477	0.0610308	0.713582	0.526316	0.479383	0.93885	0.476157	0.694577	0.66505	0.0733473	0.13225	0.454813	0.63971	0.585574	0.942872	0.985708	0.550504	0.808393	0.123663	0.222412	0.817714	0.033919	0.0962807	0.658952
Bacteroides	0.667682	0.534816	0.799769	0.965553	0.638613	0.0651061	0.449554	0.948806	0.944739	0.576424	0.506679	0.986327	0.575584	0.362987	0.0769597	0.280029	0.809758	0.233129	0.191399	0.103452	0.546767	0.187574	0.694047	0.91474	0.498849	0.256369	0.117075	0.333744	0.422637	0.259206	0.286351
Barnesiella	0.0911282	0.515295	0.550012	0.623823	0.471892	0.302493	0.905036	0.25723	0.894829	0.245941	0.836444	0.841969	0.123077	0.572883	0.817164	0.464517	0.639421	0.302199	0.433751	0.866177	0.184281	0.495176	0.59076	0.218666	0.865805	0.273248	0.297644	0.151429	0.523048	0.485978	0.188009
Coprobacter	0.16357	0.185246	0.345306	0.93714	0.27554	0.0219909	0.00297125	0.632734	0.532929	0.483808	0.297883	0.0452502	0.413356	0.108616	0.463509	0.93372	0.202337	0.731847	0.995992	0.932953	0.360518	0.396936	0.0806336	0.263257	0.632846	0.310394	0.410141	0.898583	0.931348	0.919831	0.824535
Butyricimonas	0.144843	0.301857	0.421796	0.592639	0.911298	0.746243	0.361579	0.967948	0.220678	0.181038	0.666026	0.737248	0.159558	0.287116	0.167022	0.764818	0.696435	0.937239	0.201271	0.0965246	0.672028	0.913666	0.149363	0.259357	0.333854	0.347941	0.318991	0.513835	0.494001	0.537343	0.759482
Odoribacter	0.748708	0.837418	0.976143	0.982316	0.674724	0.368507	0.427439	0.282727	0.739233	0.192449	0.319393	0.718217	0.308423	0.686727	0.47472	0.989615	0.577382	0.798523	0.107467	0.0776336	0.816108	0.606919	0.0373426	0.334986	0.843222	0.410694	0.398996	0.147674	0.615071	0.648487	0.300517
metagenome	0.0328057	0.777331	0.113358	0.0851425	0.28147	0.315116	0.101439	0.617898	0.626442	0.995949	0.239232	0.0712104	1	0.0775173	0.49562	0.517992	0.526339	0.920531	0.167651	0.159706	0.452078	0.531766	0.524931	0.548461	0.583693	0.271752	0.268236	0.372313	0.0815181	0.0886998	0.31869
uncultured Porphyromonadaceae bacterium	0.63083	0.181543	0.535749	0.983507	0.88184	0.583004	0.13472	0.338182	0.193093	0.602402	0.569486	0.60407	0.713124	0.769933	0.888734	0.359508	0.660784	0.249631	0.93646	0.444583	0.75871	0.111173	0.304937	1	0.192313	0.623818	0.638538	0.71022	0.441563	0.458968	1
uncultured bacterium...12	0.432255	0.273422	0.746097	0.754992	0.941897	0.320687	0.132013	0.0568723	0.103519	0.211624	0.884837	0.64313	0.006945	0.698265	0.696134	0.85924	0.558544	0.607935	0.856653	0.954526	0.407908	0.654249	0.412122	0.355862	0.236117	0.824059	0.724489	0.848529	0.890562	0.674664	0.878181
Alloprevotella	0.130337	0.732186	0.052767	0.056981	0.140508	0.161612	0.095975	0.938314	0.714104	0.442831	0.286459	0.326371	0.567098	0.170194	0.603463	0.202097	0.745164	0.380073	0.285862	0.262021	0.285304	0.754827	0.54856	0.205249	0.183252	0.80667	0.829452	0.900097	0.551812	0.57045	0.973689
Paraprevotella	0.320955	0.246919	0.28194	0.717237	0.562888	0.635746	0.29376	0.70541	0.210004	0.457805	0.297787	0.639323	0.170422	0.500318	0.529781	0.482455	0.0856451	0.226748	0.857454	0.657065	0.131782	0.830935	0.69853	0.48743	0.963497	0.420544	0.482513	0.507397	0.248289	0.305538	0.361163
Prevotella	0.312529	0.762219	0.916448	0.961669	0.748732	0.439255	0.530545	0.317813	0.748213	0.306584	0.0122859	0.550072	0.929693	0.937932	0.0324085	0.464273	0.9743	0.774397	0.550168	0.740476	0.48377	0.111173	0.111173	0.110617	0.706167	0.422687	0.57861	0.0857473	0.35529	0.491698	0.0573056
Prevotella 2	0.513918	0.459909	0.10162	0.226025	0.110476	0.608517	0.827736	0.799163	0.929376	0.164405	0.137991	0.916204	0.74677	0.612567	0.0251479	0.178545	0.070838	0.0946119	0.799359	0.955622	0.43793	0.846304	0.229189	0.336319	0.704342	0.711234	0.719195	0.936617	0.519998	0.253265	0.789412
Prevotella 7	0.307465	0.261349	0.226577	0.466832	0.2598	0.367456	0.0385718	0.465978	0.0007198	0.654447	0.303263	0.749042	0.25339	0.923287	0.726199	0.441498	0.4286	0.865012	0.770787	0.946809	0.967442	0.111173	0.304937	1	0.192313	0.365258	0.433646	0.703852	0.877992	0.966075	0.997608
Prevotella 9	0.183319	0.936786	0.700054	0.596549	0.974044	0.188874	0.0584947	0.320891	0.557582	0.695761	0.442793	0.522229	0.753991	0.893344	0.419148	0.438136	0.862282	0.962658	0.267327	0.273651	0.576668	0.188652	0.743508	0.759819	0.070129	0.492511	0.606008	0.961494	0.746804	0.697345	0.942456
Prevotellaceae Ga6A1 group	0.833704	0.151895	0.682386	0.882718	0.898151	0.714034	0.836465	0.540289	0.424019	0.00019002	0.19818	0.641121	0.0303971	0.54949	0.322005	0.304054	0.336232	0.225012	0.730519	0.561493	0.10811	0.295332	0.183909	0.690203	0.648351	0.918225	0.678439	0.985686	0.72295	0.56272	0.882634
Prevotellaceae NK3B31 group	0.791144	0.675885	0.910741	0.761597	0.559914	0.767829	0.672382	0.388804	0.238808	0.0226471	0.331193	0.882738	0.307954	0.937236	0.430288	0.0972461	0.234575	0.637317	0.759679	0.232993	0.495184	0.217516	0.173485	0.732883	0.509814	0.811795	0.953394	0.632011	0.385847	0.320034	0.938869
Prevotellaceae UCG-003	0.679138	0.227353	0.135893	0.266757	0.112209	0.356049	0.16247	0.678831	0.578015	0.667354	0.873951	0.393984	0.465678	0.603542	0.888734	0.135917	NA	0.224606	0.957851	0.490343	0.796981	NA	NA	NA	NA	0.777995	0.519524	0.846066	0.913121	0.571834	0.896708
uncultured...22	0.034485	0.0841249	0.10761	0.36825	0.312709	0.438331	0.323634	0.924252	0.0927874	0.0133533	0.78655	0.31476	0.0375678	0.768751	0.226557	0.658536	0.13933	0.559939	0.264267	0.403485	0.371163	0.0469913	0.0714409	0.548001	0.509814	0.30913	0.446812	0.173067	0.995811	0.785759	0.365825
Alistipes	0.187146	0.435634	0.0780885	0.0359851	0.106404	0.406015	0.641417	0.437041	0.577593	0.133928	0.223645	0.988382	0.00557298	0.279879	0.380087	0.35448	0.354148	0.262264	0.0651889	0.00558189	0.536589	0.985767	0.134984	0.51002	0.77459	0.64168	0.587735	0.495181	0.592859	0.636103	0.542975
Rikenellaceae RC9 gut group	0.227777	0.38004	0.85442	0.613265	1	0.2282	0.193165	0.379982	0.578015	0.013679	0.19818	0.887616	0.114132	0.88758	0.322005	0.112342	0.368005	0.184141	0.261976	0.146372	0.438244	1	0.446742	0.614244	0.614244	0.611238	0.316868	0.746091	0.584454	0.821522	0.55772
Parabacteroides	0.274776	0.232887	0.145479	0.126282	0.207462	0.585015	0.762487	0.102946	0.0646554	0.941516	0.36853	0.974134	0.418054	0.941451	0.584289	0.699979	0.634129	0.858077	0.103819	0.192471	0.452451	0.900724	0.13286	0.0422067	0.230242	0.280662	0.281183	0.566032	0.221844	0.189418	0.602854
Candidatus Melainabacteria bacterium MEL.A1	NA	NA	NA	NA	NA	NA	NA	NA	NA	NA	NA	NA	NA	NA	NA	NA	NA	NA	NA	NA	NA	NA	NA	NA	NA	NA	NA	NA	NA	NA	NA
Lactobacillus	0.445061	0.93599	0.40718	0.276221	0.192474	0.373944	0.294046	0.976862	0.77317	0.464029	0.179608	0.870293	0.341636	0.893942	0.62999	0.908525	0.780986	0.198863	0.787695	0.735712	0.358919	0.491346	0.518135	0.147691	0.58013	0.267731	0.329059	0.306668	0.418117	0.676359	0.304534
Weissella	0.164315	0.863389	0.508018	0.265659	0.25098	0.276364	0.881181	0.869803	0.26026	0.831892	0.802004	0.712017	0.989323	0.424437	0.599586	0.324565	0.749443	0.464736	0.728607	0.71443	0.7104	NA	NA	NA	NA	0.232365	0.314198	0.729064	0.216307	0.230456	0.553172
Streptococcus	0.0374561	0.781752	0.122339	0.0364996	0.319908	0.91603	0.210034	0.718547	0.557705	0.664346	0.535306	0.70803	0.752825	0.261317	0.987083	0.215979	0.717195	0.350086	0.425764	0.411736	0.336335	0.10352	0.584974	0.220274	0.352145	0.0484333	0.0404381	0.495504	0.0943565	0.0887816	0.749788
Christensenellaceae R-7 group	0.418644	0.557972	0.0764283	0.0780065	0.123644	0.34383	0.804861	0.767578	0.244642	0.996675	0.944916	0.836176	0.410389	0.917255	0.797499	0.049093	0.702119	0.545388	0.047813	0.00439016	0.727533	0.619307	0.904081	0.77174	0.818489	0.384256	0.630514	0.458858	0.528542	0.62655	0.52108
Clostridium sensu stricto 1	0.841177	0.311274	0.536549	0.813883	0.694098	0.300403	0.71322	0.83708	0.221914	0.0792712	0.0226619	0.451917	0.00109942	0.112872	0.142117	0.113338	0.26187	0.326091	0.179838	0.131958	0.457398	0.609375	0.559485	0.902836	0.219518	0.31945	0.24331	0.296776	0.981366	0.974437	0.485585
uncultured bacterium...32	0.430728	0.912102	0.590725	0.556585	0.303879	0.870104	0.889628	0.736274	0.424019	0.177622	0.873951	0.320517	0.682112	0.378964	0.888734	0.337666	0.671261	0.506287	0.660132	0.975392	0.227386	0.111173	0.304937	1	0.192313	0.948301	0.878047	0.937076	0.496083	0.744424	0.624816
Agathobacter	0.907487	0.549296	0.346468	0.179233	0.327859	0.0440657	0.08014	0.78289	0.575305	0.882956	0.360167	0.580275	0.754553	0.749147	0.846221	0.99283	0.466161	0.33623	0.276006	0.327757	0.203302	0.374636	0.836535	0.981287	0.350348	0.445228	0.510072	0.155688	0.757916	0.804491	0.322091
Anaerosporobacter	0.800506	0.722889	0.625732	0.467803	0.868673	0.317879	0.521826	0.833538	0.373856	0.537192	0.501578	0.164028	0.407799	0.670981	0.726199	0.898187	0.39383	0.364887	0.912126	0.883021	0.698284	NA	NA	NA	NA	0.119948	0.120888	0.0958586	0.224126	0.230393	0.235721
Anaerostipes	0.909752	0.0500346	0.182715	0.717408	0.385077	0.661008	0.470993	0.530508	0.734575	0.679593	0.0147343	5.17e-06	0.432083	0.00155522	0.00357237	0.660003	0.958935	0.10079	0.701294	0.898247	0.0121834	0.0568155	0.985748	0.882617	0.900315	0.0852975	0.325876	0.218939	0.0360954	0.10705	0.246577
Blautia	0.257521	0.10286	0.865564	0.446821	0.736524	0.923966	0.414138	0.974389	0.319801	0.341353	0.352183	0.278049	0.896366	0.21633	0.2961	0.461542	0.860688	0.456725	0.896961	0.730516	0.565845	0.208554	1	0.928914	0.628132	0.724738	0.884684	0.272624	0.74792	0.637698	0.202987
Butyrivibrio	0.470265	0.49541	0.968316	0.698498	0.620894	0.492897	0.290821	0.0773867	0.714104	0.369868	0.686122	0.290142	0.693848	0.915803	0.888734	0.0819438	0.443486	0.878269	0.996858	0.952902	0.148426	0.491791	0.420588	0.669167	0.0709845	0.0457045	0.0412613	0.0450083	0.0251488	0.0223532	0.0464519
CAG-56	0.251318	0.824314	0.386468	0.298165	0.185232	0.580156	0.628583	0.857126	0.0973813	0.288745	0.159377	0.822839	0.816495	0.173658	0.101819	0.614697	0.755968	0.730903	0.5465	0.721785	0.383456	0.487209	0.768029	0.231267	0.00299559	0.830661	0.621954	0.48972	0.423764	0.334758	0.452084
Coprococcus 2	0.760852	0.963081	0.247881	0.203005	0.0487849	0.875707	0.94044	0.910679	0.424019	0.537192	0.441634	0.115709	0.114404	0.176073	0.888734	0.0626163	0.165936	0.10792	0.630172	0.267469	0.598116	0.802187	0.614737	0.80192	0.192313	0.989223	0.468866	0.991411	0.935483	0.414639	0.934007
Dorea	0.677483	0.188251	0.169467	0.236853	0.239597	0.880499	0.825662	0.187813	0.701377	0.403993	0.779587	0.302562	0.0918065	0.693152	0.627012	0.793427	0.382146	0.88166	0.376465	0.464531	0.375746	0.727699	0.298455	0.589668	0.0739839	0.741706	0.840838	0.942743	0.899625	0.932904	0.900169
Fusicatenibacter	0.166637	0.112303	0.271271	0.789048	0.976092	0.60746	0.558179	0.0536274	0.654249	0.248624	0.991281	0.31386	0.725579	0.573695	0.987947	0.499332	0.419046	0.228441	0.736172	0.618524	0.877404	0.282065	0.921824	0.361192	0.801459	0.641063	0.366702	0.515682	0.56983	0.948186	0.572491
Hungatella	0.419785	0.604599	0.248446	0.345156	0.692857	0.985301	0.177947	0.434157	0.770403	0.388223	0.34806	0.307745	0.276261	0.60163	0.542955	0.788627	0.0997336	0.498362	0.318334	0.221718	0.775093	0.909772	0.0212831	0.110545	0.864782	0.707521	0.616616	0.516034	0.80307	0.871514	0.396899
Lachnoclostridium	0.531776	0.359747	0.598582	0.968872	0.717025	0.915087	0.509117	0.0442736	0.328313	0.932434	0.176331	0.0721167	0.620349	0.284879	0.295076	0.0644243	0.872663	0.648082	0.0990006	0.204581	0.558752	0.667608	0.788951	0.900588	0.943108	0.406325	0.609934	0.995367	0.278825	0.301482	0.903925
Lachnospira	0.442429	0.382741	0.905314	0.8321	0.804574	0.870557	0.752327	0.582734	0.77403	0.0299816	0.690941	0.606824	0.265021	0.90704	0.887975	0.326423	0.0630152	0.910064	0.910127	0.459069	0.473536	0.636799	0.481594	0.689539	0.257269	0.995275	0.918745	0.914632	0.689962	0.420713	0.961136
Lachnospiraceae ND3007 group	0.9423	0.618324	0.966231	0.730943	0.52875	0.979674	0.489097	0.644033	0.587984	0.715093	0.875929	0.314877	0.905593	0.924108	0.9982	0.508326	0.0732677	0.607504	0.961009	0.836331	0.116167	0.116179	0.806989	0.671088	0.437224	0.355793	0.650509	0.426957	0.670204	0.722503	0.565641
Lachnospiraceae NK4A136 group	0.141049	0.894142	0.863714	0.865948	0.930748	0.778912	0.707143	0.860644	0.569881	0.870273	0.221654	0.426936	0.64605	0.838123	0.0684652	0.72158	0.901599	0.663861	0.651783	0.527409	0.176796	0.13503	0.0998266	0.159333	0.516567	0.796903	0.89979	0.696929	0.517839	0.757011	0.723133
Lachnospiraceae UCG-001	0.459921	0.262375	0.224031	0.456728	0.56317	0.229583	0.481393	0.673829	0.183905	0.306667	0.0614954	0.940681	0.117291	0.0730973	0.307489	0.15199	0.677744	0.107412	0.815614	0.37745	0.980462	NA	NA	NA	NA	0.966981	0.872577	0.538742	0.901587	0.861314	0.465626
Lachnospiraceae UCG-003	0.269692	0.306214	0.756087	0.461105	0.669687	0.483568	0.930171	0.294538	0.660076	0.442831	0.69755	0.150049	0.139509	0.0368048	0.322005	0.131726	0.0702547	0.0744961	0.14219	0.382205	0.896623	NA	NA	NA	NA	0.905319	0.924288	0.522374	0.678663	0.694009	0.820486
Lachnospiraceae UCG-006	0.421265	0.983397	0.831655	0.495107	0.787581	0.505366	0.386915	0.464619	0.424457	0.586954	0.113233	0.632491	0.408683	0.21411	0.0575032	0.578999	0.622258	0.37476	0.766878	0.465564	0.727924	0.612421	0.831124	0.419341	0.479871	0.953179	0.849841	0.682993	0.837667	0.767108	0.754218
Lachnospiraceae UCG-010	0.414981	0.980196	0.285228	0.259752	0.114668	0.225272	0.192603	0.669074	0.146016	0.757481	0.206738	0.350866	0.477217	0.160854	0.494711	0.494444	0.790053	0.753777	0.106461	0.130033	0.268274	0.853678	0.976787	0.93806	0.953527	0.559561	0.405689	0.636766	0.869671	0.778251	0.575409
Roseburia	0.674257	0.579373	0.175498	0.250089	0.197036	0.0942794	0.0189285	0.096284	0.701269	0.73556	0.245626	0.693423	0.571849	0.792088	0.0579106	0.965378	0.748282	0.0839725	0.768106	0.785472	0.23536	0.857728	0.322119	0.658832	0.836405	0.87227	0.960258	0.188569	0.644085	0.600075	0.24959
[Eubacterium] eligens group	0.967411	0.580573	0.70507	0.761796	0.560089	0.581744	0.516145	0.05931	0.858572	0.00873839	0.116266	0.380493	0.924198	0.374634	0.165237	0.0954194	0.709027	0.237666	0.84466	0.998355	0.570499	0.863649	0.793042	0.424326	0.25519	0.554364	0.423595	0.182682	0.919223	0.696946	0.420301
[Eubacterium] hallii group	0.136609	0.0880438	0.116767	0.00523464	0.0319624	0.942601	0.604171	0.900315	0.0679277	0.495796	0.726284	0.917087	0.0492293	0.833774	0.226892	0.815009	0.678186	0.794215	0.0342884	0.0600328	0.934492	0.22783	0.572572	0.996392	0.852786	0.348878	0.880141	0.302312	0.497636	0.937766	0.504488
[Eubacterium] ruminantium group	0.469671	0.513726	0.845289	0.869641	0.411801	0.676063	0.385034	0.994836	1	0.368108	0.946784	0.230701	0.280955	0.155907	0.839789	0.28968	0.110794	0.0585755	0.857767	0.749569	0.59084	0.473492	0.69061	0.820287	0.754499	0.86494	0.481903	0.823337	0.930737	0.713322	0.831036
[Eubacterium] ventriosum group	0.411379	0.33083	0.282129	0.165744	0.238834	0.214862	0.582781	0.783876	0.782193	0.224962	0.700681	0.961247	0.798413	0.523396	0.830811	0.311636	0.848375	0.413836	0.263196	0.242624	0.066074	0.831124	0.846304	0.891972	0.69708	0.31258	0.260381	0.353169	0.465736	0.290676	0.391587
[Ruminococcus] gnavus group	0.112784	0.636087	0.698831	0.774549	0.79025	0.526768	0.776768	0.40498	0.765136	0.497908	0.407655	0.403602	0.287409	0.304693	0.71907	0.673068	0.0698485	0.46453	0.867528	0.896037	0.765804	0.928619	0.491176	0.28507	0.102562	0.801138	0.784611	0.484128	0.941299	0.584209	0.558709
[Ruminococcus] torques group	0.997182	0.257081	0.692341	0.977477	0.652954	0.113865	0.172055	0.893664	0.549477	0.0772921	0.95276	0.178874	0.984198	0.717372	0.745675	0.790633	0.0592419	0.495537	0.301959	0.213953	0.772707	0.885995	0.97142	0.496421	0.0484753	0.944981	0.669979	0.797628	0.563125	0.776835	0.983913
Peptoclostridium	0.645422	0.31666	0.923815	0.631457	0.640341	0.5195	0.50283	0.150043	0.319591	0.369868	0.480105	0.751035	0.734449	0.904707	0.343338	0.0644282	0.506596	0.943139	0.874816	0.514387	0.503684	1	0.446742	0.614244	0.614244	0.795242	0.409694	0.773875	0.742045	0.74545	0.596829
Romboutsia	0.694622	0.677948	0.566278	0.699687	0.381743	0.805528	0.702152	0.692611	0.379134	0.0673511	0.0699869	0.277821	0.0107798	0.088698	0.179876	0.32875	0.00789945	0.488532	0.30873	0.47912	0.0524891	0.545551	0.039232	0.257537	0.312158	0.597925	0.814112	0.898949	0.11574	0.136953	0.553792
Faecalibacterium	0.303534	0.639517	0.344858	0.451694	0.608621	0.588057	0.634407	0.165703	0.172369	0.63912	0.140192	0.512688	0.761042	0.665486	0.267176	0.62437	0.727036	0.426672	0.285886	0.282419	0.133263	0.312801	0.243841	0.439344	0.885839	0.894372	0.995855	0.693231	0.41131	0.361794	0.744877
Flavonifractor	0.156025	0.807868	0.0481745	0.0374343	0.0697321	0.679735	0.0844735	0.031675	0.848428	0.924507	0.872476	0.177695	0.72506	0.582224	0.426456	0.363243	0.794241	0.2532	0.0317638	0.051513	0.396854	0.100284	0.73252	0.609619	0.780291	0.944976	0.740356	0.280703	0.703066	0.451601	0.186039
Fournierella	0.570915	0.2114	0.356799	0.524848	0.430837	0.505378	0.49067	0.00715041	0.395365	0.306667	0.461557	0.867681	0.713892	0.938747	0.373735	0.0416807	0.55437	0.0322371	0.0163685	0.0513488	0.115742	NA	NA	NA	NA	0.652951	0.94926	0.694478	0.557801	0.830758	0.864276
Negativibacillus	0.791001	0.778534	0.337087	0.415315	0.298938	0.675713	0.661659	0.259764	0.475343	0.723444	0.335773	0.118142	0.904637	0.526503	0.981953	0.290439	0.272192	0.0894613	0.353765	0.44677	0.739141	0.870838	0.29736	0.175741	0.369889	0.973206	0.472798	0.654315	0.879186	0.309897	0.601499
Oscillibacter	0.113283	0.728469	0.111676	0.0284642	0.139031	0.232261	0.872496	0.418317	0.382526	0.16313	0.563579	0.347222	0.715976	0.135195	0.750437	0.764377	0.578525	0.314849	0.0840347	0.0216764	0.852343	0.992525	0.401809	0.992514	0.664644	0.102804	0.15416	0.211884	0.136854	0.227511	0.181915
Pygmaiobacter	0.519199	0.61263	0.46134	0.193626	0.162804	0.135869	0.645668	0.162085	0.578015	0.667354	NA	0.113297	NA	NA	NA	0.519623	0.777381	0.0938902	0.146334	0.285908	0.606304	NA	NA	NA	NA	0.119948	0.136547	NA	0.118741	0.119775	NA
Ruminiclostridium 6	0.527933	0.0124288	0.90226	0.217245	0.255336	0.155835	0.71928	0.866185	0.149531	0.258026	0.516643	0.684791	0.254178	0.829509	0.275443	0.491695	0.88366	0.237436	0.321659	0.236452	0.497489	0.343325	0.412122	0.671544	0.884845	0.275115	0.166035	0.774042	0.31057	0.203931	0.901827
Ruminiclostridium 9	0.0465284	0.351105	0.00564099	0.0043292	0.00893757	0.281849	0.686364	0.623507	0.902871	0.401617	0.32096	0.55301	0.683006	0.760547	0.389409	0.44607	0.698776	0.601186	0.0967061	0.0616594	0.681897	0.618688	0.32007	0.32903	0.804064	0.992036	0.739703	0.423965	0.644596	0.959708	0.225946
Ruminococcaceae NK4A214 group	0.0739564	0.322467	0.40709	0.882348	0.770042	0.452277	0.649312	0.456139	0.383807	0.174621	0.587114	0.474315	0.464179	0.0148272	0.544058	0.955272	0.131334	0.948432	0.913395	0.439332	0.454102	0.614737	0.802187	0.80192	0.110617	0.897267	0.652933	0.508434	0.962021	0.896627	0.417444
Ruminococcaceae UCG-002	0.93768	0.6029	0.909803	0.968697	0.706466	0.611098	0.332372	0.793326	0.754013	0.511265	1	0.665533	0.842907	0.85989	0.665296	0.483308	0.715636	0.887287	0.869758	0.96307	0.617732	0.479572	0.445546	0.508225	0.526164	0.477168	0.495892	0.839301	0.288012	0.312421	0.856426
Ruminococcaceae UCG-003	0.807153	0.107817	0.209562	0.798723	0.358861	0.67035	0.56208	0.42158	0.264975	0.14317	0.659658	0.313809	0.194184	0.950767	0.891262	0.881953	0.173825	0.663076	0.681845	0.704201	0.66452	0.86598	0.961566	0.823197	0.349213	0.334113	0.203944	0.490644	0.545752	0.430478	0.842897
Ruminococcaceae UCG-005	0.799796	0.927934	0.178484	0.124077	0.194037	0.382512	0.573343	0.756845	0.425856	0.124533	0.862103	0.245957	0.756599	0.764695	0.446475	0.291849	0.692305	0.695017	0.529349	0.212162	0.0236594	0.711558	0.930429	0.740582	0.834424	0.339875	0.409124	0.428867	0.381931	0.46053	0.33447
Ruminococcaceae UCG-010	0.776349	0.560106	0.599195	0.573202	0.957923	0.810027	0.494334	0.78064	0.446451	0.218297	0.780627	0.6682	0.832012	0.982198	0.888734	0.265279	0.859076	0.215023	0.94058	0.427861	0.768635	0.111173	0.304937	1	0.192313	0.363019	0.404562	0.972108	0.188982	0.219848	0.520423
Ruminococcaceae UCG-014	0.34978	0.391122	0.192832	0.281871	0.246765	0.147052	0.227516	0.705082	0.126204	0.329267	0.627625	0.340966	0.0671851	0.907524	0.259199	0.209408	0.72219	0.707037	0.187273	0.110058	0.946889	0.0909811	0.0543878	0.116579	0.507663	0.773434	0.81205	0.93236	0.911992	0.886975	0.590906
Ruminococcus 1	0.87409	0.728667	0.56158	0.262816	0.296466	0.355625	0.214755	0.838507	0.137384	0.723204	0.156669	0.722432	0.450338	0.57046	0.283807	0.498982	0.134494	0.701589	0.942024	0.821888	0.221167	0.458785	0.552499	0.806904	0.183248	0.991755	0.945537	0.425005	0.724588	0.846252	0.600302
Ruminococcus 2	0.437386	0.81054	0.663795	0.890903	0.674066	0.457758	0.597112	0.678505	0.873894	0.149611	0.726739	0.858358	0.0625108	0.81998	0.899099	0.364315	0.652069	0.433175	0.902881	0.913368	0.289133	0.963978	0.152344	0.92792	0.547086	0.682671	0.877885	0.525393	0.782412	0.49754	0.557221
Subdoligranulum	0.57545	0.646167	0.342603	0.353625	0.270123	0.933024	0.4882	0.101707	0.868309	0.766913	0.993202	0.258072	0.761416	0.662237	0.310935	0.161619	0.963476	0.614277	0.0638336	0.0825897	0.914247	0.558106	0.77103	0.685473	0.426446	0.238576	0.148165	0.212094	0.379159	0.277289	0.160774
UBA1819	0.230049	0.210866	0.216389	0.429439	0.490303	0.0672784	0.830783	0.597111	0.373501	0.607137	0.953814	0.164	0.995932	0.413943	0.581919	0.276061	0.98302	0.727658	0.664329	0.514468	0.753207	0.019074	0.793686	0.768182	0.0965141	0.270098	0.198776	0.131932	0.524729	0.615641	0.107098
[Eubacterium] coprostanoligenes group	0.0602484	0.387094	0.454799	0.217664	0.629412	0.762601	0.5508	0.0453969	0.463362	0.469528	0.94081	0.914373	0.164385	0.46657	0.938215	0.345838	0.43342	0.611659	0.205946	0.108983	0.436469	0.782721	0.692074	0.959693	0.959693	0.565638	0.499713	0.514532	0.869484	0.829087	0.640467
uncultured...79	0.550716	0.847089	0.63608	0.706065	0.811496	0.839891	0.861636	0.417889	0.902115	0.754661	0.671413	0.939108	0.477523	0.68137	0.538632	0.779646	0.70392	0.793428	0.395226	0.435824	0.159739	0.97142	0.191742	0.293925	0.685341	0.553849	0.587972	0.658173	0.575908	0.466233	0.687845
Catenibacterium	0.834896	0.208857	0.558718	0.18505	0.130204	0.330808	0.0836708	0.477633	0.660076	0.442831	0.610556	0.705741	0.414452	0.658379	0.888734	0.551785	0.102568	0.380794	0.748051	0.993717	0.645426	0.446742	0.614737	0.304237	0.304237	0.664415	0.512732	0.395739	0.59286	0.391703	0.511416
Erysipelotrichaceae UCG-003	0.255534	0.864278	0.493824	0.412572	0.995536	0.0644341	0.0187806	0.841017	0.288175	0.967194	0.346173	0.770354	0.77334	0.49641	0.872124	0.13785	0.415333	0.882948	0.314306	0.500854	0.919977	0.692866	0.154126	0.308042	0.681987	0.634208	0.754804	0.271409	0.815643	0.949445	0.265235
Holdemanella	0.492014	0.59559	0.883407	0.798365	0.877165	0.251398	0.0222036	0.176978	0.459658	0.761708	0.664557	0.976316	0.893271	0.83689	0.60976	0.758949	0.447123	0.10942	0.893764	0.516191	0.385217	0.680894	0.951966	0.266232	0.0406679	0.413902	0.449388	0.956325	0.310955	0.331587	0.980518
Acidaminococcus	0.246439	0.149874	0.478964	0.699045	0.674537	0.928487	0.278587	0.81864	0.319591	0.323169	0.664282	0.910346	0.853769	0.843443	0.726199	0.877808	0.741631	0.91547	0.528053	0.587575	0.745348	NA	NA	NA	NA	0.204708	0.267082	0.0522102	0.129021	0.146866	0.051381
Phascolarctobacterium	0.407981	0.843413	0.451736	0.459374	0.417163	0.240892	0.0102406	0.184133	0.31129	0.283978	0.396428	0.116207	0.53191	0.323513	0.490037	0.604121	0.485891	0.953647	0.239624	0.238844	0.813296	0.426176	0.654517	0.809431	0.441943	0.688123	0.721406	0.853875	0.249685	0.193212	0.925747
Dialister	0.660375	0.488505	0.601009	0.498978	0.332944	0.111004	0.364432	0.908245	0.447843	0.255182	0.181914	0.0078875	0.692877	0.0827291	0.623471	0.352252	0.103926	0.147126	0.591264	0.361622	0.625854	0.954824	0.370833	0.528757	0.491181	0.348206	0.752614	0.525922	0.332743	0.819041	0.312667
Megamonas	0.994317	0.631554	0.936419	0.941183	0.707946	0.263444	0.127359	0.338478	0.284171	0.492831	0.430723	0.457126	0.127797	0.320402	0.577687	0.9052	0.40512	0.612624	0.422112	0.185158	0.0699118	0.518135	0.226646	0.931103	0.517547	0.506637	0.649188	0.230648	0.282449	0.321016	0.269491
Megasphaera	0.769154	0.803279	0.409873	0.465933	0.218949	0.940635	0.900604	0.355341	0.885203	0.174621	0.583364	0.48897	0.429733	0.282911	0.276872	0.354786	0.246674	0.984373	0.944146	0.993209	0.492789	0.339495	0.776582	0.711446	0.172838	0.797136	0.725841	0.57972	0.509118	0.967972	0.840851
Mitsuokella	0.227777	0.963354	0.247003	0.2282	0.355933	0.287554	0.331708	0.782665	0.578015	0.667354	0.337512	0.777353	0.627504	0.962421	0.322005	0.19368	0.234109	0.743478	0.559875	0.425476	0.796981	NA	NA	NA	NA	0.230607	0.316868	NA	0.118741	0.119775	NA
Veillonella	0.0722183	0.170882	0.583753	0.108075	0.741216	0.858166	0.558971	0.526852	0.631002	0.0210825	0.143311	0.906438	0.0939242	0.818505	0.245136	0.348187	0.31288	0.756551	0.839501	0.841601	0.318643	0.0725527	0.00101436	0.00702263	0.431128	0.983039	0.777907	0.475628	0.477113	0.56377	0.222476
Cetobacterium	0.519199	0.61263	0.46134	0.193626	0.162804	0.135869	0.645668	0.162085	0.578015	0.667354	NA	0.113297	NA	NA	NA	0.519623	0.777381	0.0938902	0.146334	0.285908	0.606304	NA	NA	NA	NA	0.119948	0.136547	NA	0.118741	0.119775	NA
Fusobacterium	0.664832	0.74934	0.339213	0.560414	0.23786	0.975746	0.828243	0.418043	0.821113	0.966087	0.412893	0.580407	0.317318	0.498113	0.250574	0.871731	0.270957	0.0242351	0.443904	0.59347	0.298903	0.164208	0.936009	0.679948	0.781479	0.47983	0.158801	0.825547	0.177786	0.046514	0.969947
uncultured bacterium...92	NA	NA	NA	NA	NA	NA	NA	NA	NA	NA	NA	NA	NA	NA	NA	NA	NA	NA	NA	NA	NA	NA	NA	NA	NA	NA	NA	NA	NA	NA	NA
Azospirillum sp. 47_25	0.883009	0.727749	0.56145	0.527129	0.213378	0.547714	0.29691	0.652523	0.961621	0.174621	0.456674	0.108393	0.406011	0.109352	0.290686	0.260073	0.668994	0.276307	0.535204	0.444309	0.613746	0.426499	0.0892426	0.693843	0.227602	0.599554	0.947627	0.649716	0.485889	0.766215	0.741952
gut metagenome	0.257916	0.438657	0.828562	0.799081	0.73883	0.934006	0.80713	0.0386903	0.330408	0.480172	0.341849	0.981241	0.00050467	0.851709	0.71849	0.910504	0.217387	0.671575	0.146587	0.103729	0.69445	0.69885	0.363266	0.584561	0.494541	0.678667	0.796033	0.470512	0.802006	0.970649	0.372644
Bilophila	0.732897	0.322366	0.19713	0.259153	0.283226	0.351386	0.396696	0.544089	0.0589155	0.106805	0.106982	0.162971	0.0312635	0.0205785	0.677702	0.837076	0.524821	0.64708	0.056591	0.0292308	0.545238	0.754348	0.296738	0.492405	0.608433	0.458408	0.608455	0.801296	0.318631	0.362889	0.557946
Desulfovibrio	0.923847	0.654321	0.501688	0.293703	0.0831144	0.970994	0.614759	0.356517	0.984139	0.309946	0.498763	0.953349	0.499015	0.800955	0.844419	0.334981	0.157019	0.64467	0.274182	0.0928275	0.606282	0.0559951	0.800612	0.914897	0.711176	0.822046	0.445976	0.844611	0.518434	0.109146	0.861177
Aeromonas	0.926302	0.316125	0.968815	0.508352	0.649864	0.67714	0.723094	0.934721	0.373856	0.537192	0.873951	0.994011	0.407799	0.367786	0.726199	0.0894822	0.925998	0.931529	0.825262	0.6319	0.136744	NA	NA	NA	NA	0.119948	0.136547	NA	0.118741	0.119775	NA
Succinivibrio	0.971801	0.7349	0.713796	0.750411	0.845902	0.526634	0.955946	0.454255	0.741596	0.442709	0.597972	0.449882	0.891337	0.610961	0.899482	0.710512	0.0911744	0.59122	0.100796	0.159525	0.875493	NA	NA	NA	NA	0.337141	0.410192	0.58552	0.302798	0.349816	0.347546
Parasutterella	0.0951616	0.427871	0.254659	0.030492	0.0849186	0.0497764	0.807461	0.0720716	0.807229	0.737991	0.527824	0.998804	0.31399	0.681093	0.865961	0.418882	0.747112	0.141246	0.413699	0.532618	0.701811	0.928816	0.564491	0.39226	0.232727	0.861831	0.413473	0.726006	0.77206	0.401249	0.553375
Sutterella	0.999436	0.0486417	0.277661	0.0136904	0.0899391	0.876016	0.215936	0.521614	0.874406	0.0397301	0.101061	0.791524	0.727751	0.727727	0.148553	0.21837	0.879834	0.16525	0.309618	0.171011	0.930524	0.194767	0.131591	0.401051	0.970723	0.635756	0.835254	0.604457	0.720705	0.738035	0.574068
Citrobacter	0.529287	0.458489	0.859843	0.591517	0.375754	0.560191	0.296368	0.25756	0.714104	0.369868	0.55973	0.952906	0.95566	0.196211	0.726199	0.784269	0.795147	0.101791	0.314985	0.557596	0.331244	0.111173	0.304937	1	0.192313	0.155854	0.221581	0.746091	0.318432	0.333657	0.395214
Enterobacter	0.341263	0.500165	0.846132	0.544929	0.796215	0.752024	0.186396	0.334211	0.925759	0.920418	0.0243938	0.598728	0.174581	0.718345	0.0521271	0.169458	0.810157	0.279713	0.977916	0.756929	0.414598	0.0400779	0.930429	0.642857	0.412725	0.757643	0.751396	0.558364	0.739264	0.764605	0.392268
Escherichia-Shigella	0.572937	0.0742332	0.651168	0.686288	0.672127	0.618217	0.837482	0.362926	0.443729	0.744208	0.0939741	0.0980475	0.373573	0.0925812	0.122946	0.938358	0.817805	0.0683852	0.553773	0.833826	0.928781	0.343307	0.641053	0.847585	0.879248	0.253625	0.340903	0.254588	0.307555	0.369297	0.282904
Klebsiella	0.0351351	0.341648	0.109746	0.201071	0.579546	0.822059	0.127422	0.191199	0.698956	0.238918	0.506415	0.150298	0.835038	0.0961325	0.520326	0.516457	0.916923	0.266814	0.0370719	0.049404	0.0161947	0.689946	0.377051	0.219492	0.472262	0.0736552	0.07827	0.0639928	0.169588	0.141672	0.0679984
Plesiomonas	NA	NA	NA	NA	NA	NA	NA	NA	NA	NA	NA	NA	NA	NA	NA	NA	NA	NA	NA	NA	NA	NA	NA	NA	NA	NA	NA	NA	NA	NA	NA
Haemophilus	0.983103	0.354097	0.96687	0.471656	0.859968	0.114499	0.630015	0.717702	0.214218	0.14699	0.291214	0.814389	0.478291	0.949944	0.109161	0.220391	0.508518	0.908277	0.841962	0.803598	0.109768	0.074605	0.00462581	0.0315955	0.623449	0.539837	0.46526	0.706413	0.753656	0.850792	0.515834
Necropsobacter	NA	NA	NA	NA	NA	NA	NA	NA	NA	NA	NA	NA	NA	NA	NA	NA	NA	NA	NA	NA	NA	NA	NA	NA	NA	NA	NA	NA	NA	NA	NA
Pasteurella	0.519199	0.61263	0.46134	0.193626	0.162804	0.135869	0.645668	0.162085	0.578015	0.667354	NA	0.113297	NA	NA	NA	0.519623	0.777381	0.0938902	0.146334	0.285908	0.606304	NA	NA	NA	NA	0.119948	0.136547	NA	0.118741	0.119775	NA
Acinetobacter	0.750013	0.305693	0.200431	0.500332	0.464397	0.773296	0.654763	0.425	0.424019	0.537192	0.78838	0.491862	0.155086	0.925964	0.953001	0.856142	0.219575	0.499766	0.990533	0.950806	0.511964	0.192978	0.802187	0.110617	0.110617	NA	NA	NA	0.224126	0.253944	NA
Pseudomonas	0.890456	0.331329	0.85442	0.380898	0.61318	0.112298	0.782854	0.549241	0.578015	0.667354	0.310921	0.962433	0.884448	0.962421	NA	0.461367	0.603705	0.443192	0.146334	0.1798	0.299466	0.614737	0.802187	0.80192	0.110617	0.611238	0.411217	0.948421	0.584454	0.461458	0.896708
uncultured...111	NA	NA	NA	NA	NA	NA	NA	NA	NA	NA	NA	NA	NA	NA	NA	NA	NA	NA	NA	NA	NA	NA	NA	NA	NA	NA	NA	NA	NA	NA	NA
Akkermansia	0.764518	0.755333	0.762015	0.687341	0.996874	0.987216	0.633897	0.355515	0.42318	0.572445	0.449691	0.599288	0.126587	0.470767	0.185582	0.972735	0.917332	0.103644	0.0139141	0.00152584	0.366475	0.538884	0.130354	0.124234	0.906613	0.17883	0.218092	0.50132	0.0974049	0.156631	0.399083
