# Supplementary material for: Gut Microbiota Profiles of Treated Metabolic Syndrome Patients and their Relationship with Metabolic Health
Source: Sci Rep. 2020 Jun 22;10:10085. doi: 10.1038/s41598-020-67078-3 (PMC7308281; doi:10.1038/s41598-020-67078-3)
Supplement: Supplementary file 6 — Dataset 5. [file 41598_2020_67078_MOESM6_ESM.xlsx]

## Sheet: Phylum level
Supplementary Data 5. Correlation analysis between microbiota profile at phylum level and every patient’s clinical parameters using spearman correlation (N=111)
R-Value
Taxonomy	age	ht	wt	BMI	wc	sbp	dbp	pulse	smoke	alcohol	TG	TC	HDL	LDL	VLDL	glucose	HbA1C	FGF21	insulin	HOMA	MOCA_score	IL_18	IL_1B	NLRP3	GAPDH	pNN50	pNN50a	pNN50b	BB50	BB50a	BB50b
Actinobacteria	-0.166447	0.0570869	0.00926531	-0.0104042	0.0167858	0.109718	0.23197	0.00332165	0.00099674	-0.0184259	-0.014475	0.123304	-0.0389822	0.108625	-0.0154245	0.0737358	0.116136	-0.0290817	0.166752	0.225301	0.0178562	0.0417302	0.309756	0.228494	-0.0832026	0.0440379	0.0533936	-0.0726643	-0.0255228	-0.0558571	-0.113359
Bacteroidetes	-0.20822	0.1535	0.186814	0.107637	0.0641125	-0.192864	-0.0347049	-0.179569	0.174366	0.239115	0.0409561	-0.0098659	0.0240032	0.0345379	-0.0398912	-0.0067015	-0.183334	-0.0514147	0.0719011	0.0253956	0.101314	-0.0152459	-0.140418	0.0391132	0.194663	0.0938492	0.163385	0.0853762	0.225042	0.294702	0.24058
Chloroflexi	0.0404874	-0.0922672	-0.0990979	-0.0938251	-0.102094	0.0424054	0.0267028	0.14024	-0.119606	-0.0804873	-0.126217	0.0141777	0.00817256	-0.0001829	-0.096212	-0.107172	-0.0806716	-0.132367	-0.0702649	-0.091283	0.0464676	0.0801889	0.0668153	-0.0801819	-0.254208	0.166754	0.116755	0.15916	0.126719	0.0867054	0.11849
Cyanobacteria	0.0310803	-0.125575	-0.0671261	-0.0028014	-0.0164744	-0.0346749	-0.0126071	0.178666	-0.00622	-0.120806	-0.142525	0.0925964	0.15858	0.0273903	-0.151175	0.144726	0.114654	0.113385	-0.0610625	-0.0483572	-0.310979	0.236878	0.0326784	0.0125983	-0.38086	0.0599793	0.0878947	0.11561	-0.0061477	0.00355924	0.0874483
Elusimicrobia	0.0717314	-0.12253	-0.146991	-0.0982827	-0.050862	-0.0570475	-0.182937	-0.0123788	-0.123718	-0.108967	0.0192135	0.135592	0.150079	-0.0114007	0.100017	0.0656594	0.130322	0.155571	-0.0726079	-0.0611421	-0.223942	0.133648	0.146994	0.173727	-0.113725	0.115113	0.11346	0.118087	0.151259	0.137126	0.136808
Epsilonbacteraeota	0.00865333	0.022471	-0.0728982	-0.0449122	-0.150446	0.0652429	0.0993359	-0.0543561	0.0304572	0.0199731	0.162081	0.0358474	-0.0741815	0.123868	0.234195	0.0406668	-0.107701	0.0210758	-0.0281012	-0.0331337	0.205648	0.163818	0.134864	0.0126003	-0.2217	0.0855464	0.0399035	0.205169	0.0506102	0.0198955	0.256119
Firmicutes	0.139239	-0.176643	-0.126283	-0.0560783	-0.0619927	0.0221632	-0.0283989	0.225992	-0.0450762	-0.0920641	-0.132994	0.0905522	0.0859844	0.0281839	-0.0797503	-0.049438	0.0347429	-0.0257283	-0.0775948	-0.0621487	-0.142295	0.062029	0.149652	0.0912061	-0.0314844	-0.0767704	-0.120916	-0.105714	-0.103031	-0.180624	-0.105212
Fusobacteria	0.00883681	0.0950574	0.0709906	0.0554806	0.105038	0.152688	0.0959368	-0.0779349	0.0258085	0.0866089	0.0837418	-0.154055	-0.2456	-0.0362583	0.0822528	0.124239	0.0358036	0.145729	-0.0695517	-0.0543187	0.0682891	0.181791	-0.0908614	-0.0884024	0.302992	-0.0728753	-0.148621	0.0193124	-0.14223	-0.208604	-0.0466557
Lentisphaerae	-0.0217117	-0.20763	-0.145001	-0.0414562	-0.0803656	0.0637845	0.120295	0.155333	0.011701	-0.0421684	-0.0662557	0.0817276	0.0661797	0.0856446	-0.151229	0.00623598	0.245254	0.0147515	-0.0458831	-0.0477072	-0.216632	0.13214	0.274348	0.195123	-0.148646	0.070588	0.135144	0.0476733	-0.0149431	0.0155269	-0.0329679
Proteobacteria	-0.0092013	-0.0400132	-0.0345371	0.00236074	-0.0098025	0.0620923	0.161308	0.00285833	-0.0008819	-0.0967362	0.075858	-0.0113748	-0.0812607	-0.0594078	-0.0062757	-0.0385727	0.158878	0.0499589	0.0598128	0.100484	0.133976	-0.134077	0.0224739	-0.0349318	-0.292692	0.104537	0.138241	0.082982	-0.0088952	0.0413496	-0.0465202
Tenericutes	0.144866	-0.172615	-0.0546608	0.0241185	0.0667951	0.122553	0.0674721	0.176588	-0.0148031	-0.07101	-0.120025	0.00295355	0.105065	-0.050586	-0.0946105	-0.046261	0.132034	-0.0226077	-0.0486232	-0.0422221	-0.246216	0.132738	0.193912	0.119644	-0.0252457	-0.106296	-0.108246	-0.0530142	-0.119349	-0.125556	-0.0815654
Verrucomicrobia	0.0946682	-0.194678	-0.170774	-0.0908164	-0.0781377	-0.0926291	-0.11382	0.0560329	-0.220391	-0.203886	-0.11682	-0.060496	0.260743	-0.0777468	-0.112624	-0.0682872	0.0299571	-0.0632651	-0.176246	-0.225802	0.0146068	0.265298	0.286864	0.354573	-0.0704915	-0.040438	0.0201573	0.0514575	-0.10685	-0.0175286	-0.0532949
P-value
Taxonomy	age	ht	wt	BMI	wc	sbp	dbp	pulse	smoke	alcohol	TG	TC	HDL	LDL	VLDL	glucose	HbA1C	FGF21	insulin	HOMA	MOCA_score	IL_18	IL_1B	NLRP3	GAPDH	pNN50	pNN50a	pNN50b	BB50	BB50a	BB50b
Actinobacteria	0.0808152	0.55176	0.923113	0.913696	0.86119	0.251658	0.0142933	0.972399	0.991716	0.847783	0.887504	0.205756	0.692978	0.265395	0.897676	0.45037	0.229133	0.779662	0.108196	0.0290137	0.862906	0.795594	0.0487419	0.150741	0.605031	0.692613	0.64689	0.529986	0.813401	0.615979	0.32306
Bacteroidetes	0.0283075	0.107734	0.0496175	0.260818	0.503809	0.0425574	0.717644	0.0593186	0.0672028	0.0114881	0.688854	0.919663	0.807966	0.723959	0.739363	0.945382	0.0563653	0.620726	0.49103	0.808033	0.326002	0.924626	0.381215	0.808165	0.222613	0.398723	0.158468	0.460351	0.0350291	0.00684101	0.0338618
Chloroflexi	0.673094	0.335473	0.300766	0.327342	0.286315	0.658555	0.780862	0.142087	0.211168	0.401048	0.215563	0.884758	0.934056	0.998508	0.421417	0.271878	0.404345	0.200998	0.500972	0.381569	0.653023	0.618213	0.678098	0.618244	0.108744	0.13188	0.315179	0.166784	0.239402	0.435736	0.301497
Cyanobacteria	0.746072	0.189101	0.483926	0.976721	0.86374	0.717878	0.895517	0.0606309	0.94834	0.206592	0.161519	0.342817	0.106147	0.779438	0.204937	0.13693	0.23517	0.273935	0.558784	0.64348	0.00204312	0.135917	0.83927	0.937687	0.0140237	0.590138	0.450242	0.31671	0.954668	0.974524	0.44647
Elusimicrobia	0.454372	0.200139	0.123684	0.30478	0.596014	0.552035	0.0546317	0.897399	0.19578	0.254938	0.851049	0.16376	0.126486	0.907218	0.403203	0.501625	0.176797	0.132215	0.486768	0.558271	0.0282805	0.404818	0.359087	0.277354	0.47896	0.300076	0.329123	0.306381	0.159499	0.216392	0.232333
Epsilonbacteraeota	0.928177	0.81491	0.447046	0.639743	0.115006	0.496301	0.299601	0.570977	0.750995	0.835176	0.110826	0.713939	0.452008	0.203675	0.0476966	0.677489	0.264975	0.83935	0.788038	0.75122	0.0444237	0.306097	0.400517	0.937677	0.163596	0.441919	0.732169	0.073454	0.639586	0.858311	0.0236136
Firmicutes	0.144983	0.0636538	0.186598	0.558821	0.518045	0.817401	0.767326	0.0170809	0.638519	0.336543	0.191726	0.353623	0.383128	0.773217	0.505461	0.613072	0.719855	0.804529	0.457261	0.551798	0.166671	0.700039	0.350367	0.570628	0.84507	0.490305	0.298121	0.360176	0.339455	0.102243	0.359272
Fusobacteria	0.926659	0.321	0.459057	0.563026	0.272575	0.109632	0.316523	0.416196	0.788025	0.366074	0.412327	0.113121	0.0115589	0.710805	0.492153	0.202312	0.711673	0.1588	0.505339	0.603079	0.508548	0.255313	0.57209	0.582577	0.0541502	0.512643	0.200088	0.867599	0.186204	0.058421	0.685022
Lentisphaerae	0.821058	0.0287682	0.128909	0.665734	0.401763	0.505998	0.208532	0.103545	0.902989	0.660344	0.516858	0.402667	0.502374	0.38042	0.204774	0.949171	0.0101585	0.887171	0.660565	0.647952	0.0340068	0.410187	0.082592	0.2215	0.353649	0.525998	0.244433	0.680542	0.890096	0.889198	0.774463
Proteobacteria	0.923643	0.676707	0.718953	0.980382	0.91867	0.517372	0.0907711	0.976248	0.992671	0.312489	0.457851	0.907428	0.409899	0.543295	0.958274	0.693242	0.0989205	0.630664	0.566875	0.335229	0.193132	0.403299	0.889079	0.828347	0.0632992	0.346954	0.233688	0.47307	0.934445	0.71052	0.685888
Tenericutes	0.129267	0.0700407	0.568817	0.80161	0.486089	0.200056	0.481671	0.0637386	0.87745	0.458934	0.239113	0.975913	0.286125	0.604842	0.429223	0.636099	0.17113	0.827848	0.641654	0.686167	0.0155992	0.408052	0.224436	0.456219	0.875499	0.338857	0.351973	0.647016	0.268055	0.258055	0.477754
Verrucomicrobia	0.322995	0.0406111	0.073127	0.34316	0.414981	0.333573	0.234258	0.559139	0.0201075	0.0318449	0.251984	0.535921	0.0072209	0.426044	0.346235	0.484622	0.75715	0.542472	0.089275	0.0286491	0.887673	0.0936615	0.0689951	0.0229281	0.661421	0.716628	0.862783	0.656719	0.321759	0.875021	0.643065
F/B	0.0793942	0.0912685	0.145172	0.467039	0.595502	0.25284	0.991168	0.0149211	0.373452	0.0943541	0.38591	0.484933	0.788781	0.918465	0.761059	0.73486	0.169285	0.889068	0.414606	0.619018	0.33063	0.710105	0.129994	0.453731	0.464807	0.269529	0.134302	0.322412	0.0809419	0.0139831	0.0935702

## Sheet: Genus level
Supplementary Data 5. Correlation analysis between microbiota profile at genus level and every patient’s clinical parameters using spearman correlation (N=111)
R-Value
Taxonomy	age	ht	wt	BMI	wc	sbp	dbp	pulse	smoke	alcohol	TG	TC	HDL	LDL	VLDL	glucose	HbA1C	FGF21	insulin	HOMA	MOCA_score	IL_18	IL_1B	NLRP3	GAPDH	pNN50	pNN50a	pNN50b	BB50	BB50a	BB50b
Bifidobacterium	-0.213671	0.0269773	0.0167871	0.028314	-0.0355068	-0.0857346	0.148437	0.156627	-0.0442447	-0.034366	0.0508314	-0.0900256	-0.106397	-0.0953708	0.0806931	0.113	0.16526	-0.0917293	0.096704	0.156948	0.212161	0.108784	0.481157	0.384245	-0.12425	-0.0118425	0.0627861	-0.0455418	-0.101808	-0.0902371	-0.137366
Olsenella	0.0364094	-0.0264815	-0.0421938	-0.0215692	-0.0433333	0.0714318	-0.0752222	-0.13599	0.124506	-0.0236071	-0.00129279	0.0758665	-0.0480826	0.0653167	-0.0454716	0.174107	0.16347	0.0255348	0.00128152	0.0960673	-0.119495	-0.174482	0.0760021	-0.128757	-0.139884	0.0337035	0.0178952	-0.0431294	-0.0253072	-0.0373011	-0.0699965
Collinsella	-0.119239	0.117106	0.123244	0.0862548	0.147133	0.221772	0.324226	0.00278724	0.0467117	0.0398591	-0.0485638	0.0925797	-0.0482101	0.0835321	-0.0762468	0.0733903	0.0857714	-0.00551542	0.176227	0.190658	0.0338504	0.0342558	0.13535	0.156927	0.0504363	0.148836	0.116117	0.0206082	0.0918019	0.038637	-0.00941405
Bacteroides	0.065432	-0.0692589	-0.079776	-0.0714099	-0.109204	-0.078234	-0.171202	-0.0118724	-0.197056	-0.278631	0.0689934	-0.0301661	0.1109	-0.0445613	0.0211605	0.0714431	-0.0464567	-0.0254764	-0.0481436	-0.0556752	0.179694	-0.0366773	-0.0705575	0.036587	-0.126374	0.0792912	0.0434688	0.0574875	0.0663922	0.0902646	0.0416314
Barnesiella	0.149244	0.0251309	-0.0366199	-0.0217996	-0.0640129	0.0141829	-0.0187366	0.127001	-0.000257586	-0.0832039	-0.016088	0.0766088	0.127407	0.0228258	0.153496	-0.108804	-0.0559378	0.034334	0.148807	0.101782	-0.14061	0.0583625	-0.083149	-0.06739	-0.170181	-0.0660983	-0.0870126	-0.0796316	-0.125313	-0.106579	-0.15432
Coprobacter	-0.110348	-0.0994514	-0.13379	-0.0758703	-0.183053	0.216626	0.319003	0.000261918	-0.158795	-0.127674	-0.0231898	0.132385	0.0840574	0.135441	-0.0514131	0.00150885	0.0390922	0.00993537	0.0406013	0.0638979	-0.0209052	0.131974	0.2971	0.355886	-0.0655253	0.200591	0.133868	0.129937	0.0913788	0.0716859	0.0505434
Butyricimonas	0.10865	-0.0991783	-0.173422	-0.127721	-0.101132	-0.0701777	-0.125239	0.167715	0.0254196	-0.102882	-0.122147	0.0940013	0.204351	-0.0486812	0.0157063	-0.0485939	0.0477767	0.0658942	-0.10032	-0.0872022	-0.142664	0.0451611	0.044937	0.278709	-0.0497095	0.106516	0.0704409	0.0980493	0.0257265	0.0223162	-0.022605
Odoribacter	-0.0117062	-0.119862	-0.123526	-0.0660681	-0.0783549	0.0214774	0.108636	0.207125	-0.0116337	-0.137887	-0.108773	0.101374	0.162147	0.0730551	-0.141994	-0.00654021	0.143944	-0.00123317	-0.174775	-0.165315	-0.139529	-0.000610048	0.236319	0.284083	-0.209431	0.130721	0.144856	0.161052	0.00296175	0.0263502	-0.00069743
metagenome	-0.11051	0.0274261	0.188141	0.172312	0.213061	0.163514	0.213465	0.192393	0.160362	0.160237	0.0101841	-0.0239657	-0.150029	0.0490537	-0.00342797	0.110469	0.220911	0.0598276	0.131611	0.203559	-0.0623131	0.0247658	-0.0168923	-0.0286029	0.262054	0.0141832	0.0686227	-0.00729011	0.0711695	0.0563755	-0.0130825
uncultured Porphyromonadaceae bacterium	-0.105353	0.0633675	0.0278655	0.0402129	0.123054	-0.0207821	0.113364	0.147335	0.107486	0.0933854	0.0123598	-0.145912	-0.248606	-0.173448	-0.168462	-0.0585408	0.121181	-0.12895	0.0896538	0.0541732	-0.0308417	0.00138502	-0.078558	-0.0387771	0.216803	-0.00544626	0.0547213	0.0058679	-0.0123714	-0.0518043	-0.0423319
uncultured bacterium...13	0.172842	-0.128334	-0.0585255	0.00183123	0.00263233	-0.0615541	-0.0274707	-0.0448311	-0.168667	-0.134119	-0.134296	0.114311	0.220374	-0.00507803	-0.109635	-0.0025464	0.0147458	-0.00631184	0.0137846	-0.0379151	-0.103778	0.136525	0.137085	0.249908	0.111792	0.083939	0.120693	0.157453	0.0439946	0.0204549	0.124956
Alloprevotella	-0.0398542	0.00927819	0.0638301	0.0506063	0.0639438	0.0515157	0.0182516	0.0260717	0.191566	0.157329	0.0921031	-0.0044835	-0.0744394	-0.00255402	0.0477954	-0.0605679	0.00948653	0.118723	0.0842994	0.0898114	-0.0173423	-0.000433455	-0.033155	0.0310977	-0.00650892	0.0668909	0.106771	0.0380505	0.0934783	0.121047	-0.00181655
Paraprevotella	-0.0740553	-0.00509702	0.0402647	0.0479141	0.000734384	-0.131707	-0.00824867	0.0841848	0.0261572	0.131686	-0.0441161	0.0888108	0.149883	0.112649	0.0403389	-0.00366332	-0.240086	-0.0537669	-0.0298626	-0.0469009	0.10475	-0.0245539	-0.171855	0.00403019	0.0228183	0.0641804	0.0552754	0.0732814	0.140782	0.171163	0.112734
Prevotella	0.155709	-0.150013	-0.172226	-0.15657	-0.177692	0.135454	-0.0557906	-0.102255	-0.141941	-0.182067	0.050502	0.0750303	0.153202	0.119764	0.0468665	-0.0721896	-0.0640528	0.0280145	-0.0534486	-0.0528013	0.0480768	0.041538	0.0886651	0.0700018	-0.118209	0.0833433	0.0570543	0.136178	0.0998914	0.0808829	0.146267
Prevotella 2	-0.13202	0.168295	0.185161	0.107791	0.173469	-0.122157	-0.0536123	0.00576107	0.20823	0.364919	0.0602352	-0.0145774	-0.0770922	0.0534202	0.0940612	-0.0324103	0.0348004	0.000888304	-0.0260924	0.00481951	0.0107084	-0.108977	0.0936007	0.0690424	0.114014	-0.0411984	-0.0261678	-0.0456566	0.012082	-0.000609043	0.00338711
Prevotella 7	-0.143707	0.186245	0.206406	0.168731	0.263	0.0572329	0.219052	0.292304	0.358808	0.207675	-0.14923	-0.258664	-0.171284	-0.232537	-0.16254	-0.0198685	0.0892287	0.0227264	0.0462175	0.0718075	0.0142903	-0.146183	-0.0828525	-0.11773	0.0832548	-0.109109	-0.0976794	-0.114497	-0.00283321	-0.0506481	-0.0985611
Prevotella 9	-0.175082	0.11485	0.217975	0.204696	0.193333	0.0359105	0.201327	-0.0940092	0.217826	0.287897	0.0232261	0.00589553	-0.108217	0.054644	-0.0396914	-0.055049	-0.0720468	0.051941	0.0806715	0.0770617	-0.0870439	0.0780996	-0.011845	-0.00614213	0.239342	-0.072759	-0.0453857	-0.0528867	0.0353722	0.0108515	0.0453286
Prevotellaceae Ga6A1 group	0.0706995	0.0496723	0.030615	0.0290693	0.0615641	0.0516576	0.0787086	-0.0477257	-0.0144337	0.160515	-0.0145142	-0.0367693	-0.0864934	-0.0460823	-0.0274418	-0.151096	-0.160544	0.0200065	-0.0396733	-0.117563	-0.0681809	-0.128348	-0.228196	-0.154471	0.104426	0.101633	0.061459	0.0899729	0.0932401	0.118334	0.0706656
Prevotellaceae NK3B31 group	-0.0429712	0.0751568	0.0391459	0.00589502	0.116493	0.0077286	0.13569	0.231546	0.158071	0.209277	0.127577	-0.112525	-0.285318	-0.0811256	-0.00264768	-0.0587361	0.115021	-0.0744889	0.0391506	0.0125466	0.028095	-0.104571	-0.206298	-0.0738976	0.0930775	0.0413198	0.0297254	-0.0424729	0.0175039	-0.0197586	-0.059311
Prevotellaceae UCG-003	-0.109015	0.0497748	0.0638327	0.0448979	0.0832073	0.00689396	0.0807851	0.130521	0.127028	0.12161	0.105981	-0.0320839	-0.266034	-0.0140956	-0.010797	-0.0659844	0.178412	-0.152302	0.055485	0.0942793	0.0782767	-0.212961	0.0595023	-0.144512	0.152342	-0.0536756	-0.0530634	-0.0476473	0.00423894	-0.085935	-0.0850055
uncultured...23	-0.199851	0.127801	0.086144	0.070296	0.116222	-0.14056	0.0582259	0.222509	0.205698	0.238154	-0.0689591	-0.08649	-0.182004	-0.0553079	-0.174154	-0.114871	0.175284	-0.0298496	-0.12565	-0.118136	-0.0883407	-0.191581	0.0214328	-0.0840863	0.217788	-0.0154137	0.0386134	-0.0195461	0.0179043	0.00574238	-0.0200054
Alistipes	0.107287	-0.1197	-0.240733	-0.20987	-0.180975	0.0295487	-0.0105523	0.181658	-0.00273495	-0.222777	-0.200654	0.114355	0.29994	-0.00174442	-0.135739	-0.134996	-0.0204964	-0.0541095	-0.146283	-0.155311	-0.141829	0.00191671	0.0868505	0.181462	-0.13183	0.0538732	0.0101097	0.0444031	0.0283286	0.0294889	-0.0253625
Rikenellaceae RC9 gut group	-0.0571889	0.168454	-0.0238128	-0.0613489	-0.0209601	-0.123863	0.032009	0.061001	0.213714	0.250273	0.0704499	0.0285347	-0.0723208	0.0635378	0.0395054	-0.142509	-0.00281725	-0.0364825	0.0209818	-0.0278292	-0.15518	0.119625	0.0872224	0.0830938	0.0667547	-0.1044	-0.0148991	-0.0264995	-0.184051	-0.142675	-0.0276859
Parabacteroides	0.131437	-0.12157	-0.263196	-0.227925	-0.227372	-0.126018	-0.154456	0.0155503	-0.195719	-0.140409	-0.095196	0.114012	0.200992	0.103427	0.0370761	-0.057421	0.0539609	0.0521208	-0.159075	-0.111476	-0.176068	-0.0903071	-0.114557	-0.00574988	-0.344614	0.051844	0.0513341	-0.0115315	0.010831	0.0637676	-0.054726
Candidatus Melainabacteria bacterium MEL.A1	0.100202	-0.12217	-0.0930322	-0.010942	-0.0421442	0.146685	-0.0413162	0.134471	-0.0164028	-0.013503	-0.0292084	0.0699156	0.0988547	0.0419709	0.0360898	0.110472	-0.127493	0.021693	-0.113159	-0.0768014	-0.203188	-0.0801889	-0.0133631	-0.0935455	0.173932	-0.166156	-0.166016	-0.179769	-0.167916	-0.126165	-0.200023
Lactobacillus	0.154799	-0.0191248	0.0809456	0.109592	0.0998036	0.133753	0.0932843	-0.0919276	0.054009	0.0677199	0.113137	0.132163	0.0272993	0.158453	0.088699	0.0841059	0.0178175	0.0254513	-0.0462851	0.0141975	-0.147342	-0.173781	-0.0298522	-0.114344	-0.0908995	-0.289134	-0.384744	-0.265501	-0.21629	-0.27651	-0.209304
Weissella	-0.10631	0.018215	0.0376866	0.074139	0.0736758	-0.152529	0.00976972	0.0767045	0.0554792	0.0332806	-0.016951	-0.0937612	-0.0700407	-0.155339	-0.14668	0.00498121	0.110626	-0.131417	-0.0166821	-0.0170399	-0.0829302	0.210269	0.263793	0.20005	0.0373053	-0.0541226	-0.0190942	0.0941962	-0.0395965	-0.023253	0.0607116
Streptococcus	0.0585706	-0.00775623	-0.049688	-0.0605516	-0.0582051	-0.143073	-0.0840791	-0.0519018	0.0846044	0.0315949	0.00198517	0.0221178	0.0458581	-0.0402348	-0.0084269	-0.161456	0.0280471	0.0902996	-0.0319046	-0.00967091	0.0127489	0.0474003	0.306773	0.0496193	-0.245851	-0.0827847	-0.0602172	0.0220164	0.0072962	-0.0180932	0.082596
Christensenellaceae R-7 group	0.0373823	-0.119958	-0.126615	-0.0844378	-0.0580561	0.107197	1.61256e-05	0.105383	0.0249167	0.0169203	-0.120984	0.062515	0.0547788	0.0679182	-0.0826568	-0.0720757	0.103363	-0.0442039	-0.0770058	-0.0708636	-0.163731	0.274451	0.181685	0.252501	0.014979	-0.0114654	0.025234	0.00047974	-0.0869211	-0.049258	-0.0361928
Clostridium sensu stricto 1	-0.0170131	0.0735571	0.0905185	0.0642626	0.0905388	0.020339	-0.0178816	0.0580386	0.0630964	0.161009	0.0402094	0.0603464	-0.0682573	0.0862427	-0.0454805	-0.0890968	-0.106791	0.0185444	0.0924276	0.0700155	-0.23262	-0.0716773	-0.192862	-0.214124	0.020294	-0.272311	-0.246087	-0.251711	-0.241211	-0.201157	-0.211813
uncultured bacterium...33	0.148875	-0.174121	-0.184128	-0.133038	-0.124018	0.0138913	-0.0585829	0.193909	0.0155902	0.0174163	-0.294107	0.0404191	0.183988	-0.0472283	-0.320147	-0.155946	0.0122447	-0.0241759	-0.0378114	-0.0708781	-0.278274	-0.11444	0.177163	0.122882	-0.0652563	0.0289653	0.0796196	0.0284584	-0.0163576	0.0200752	-0.0363274
Agathobacter	0.0573926	0.000541143	0.0650494	0.0612777	0.0891419	0.116422	-0.0143433	-0.0215071	0.066713	-0.00314816	0.122805	-0.0405262	-0.00822999	-0.0472565	0.10054	-0.00818096	0.124495	-0.00514103	0.0777359	0.0998979	-0.0811517	0.170327	0.0843361	0.107057	0.289884	-0.0450998	-0.0442602	-0.123046	0.0140956	0.00766409	-0.0655557
Anaerosporobacter	0.0775754	-0.0311422	-0.0139377	-0.00879746	0.0349893	-0.0710028	-0.0982275	0.149777	0.0112101	-0.141964	-0.161341	-0.0418122	0.000859926	-0.179979	-0.0464335	-0.0962299	-0.0192248	-0.155571	0.104712	0.101192	0.0250004	NA	NA	NA	NA	0.0214527	-0.0267024	0.0327009	0.144196	0.101052	0.105004
Anaerostipes	0.0086651	-0.16248	-0.1589	-0.116154	-0.159521	-0.0951999	-0.174469	-0.108585	-0.151612	-0.0990178	0.208739	0.2682	0.0630028	0.166964	0.282518	-0.0404087	-0.0952267	0.21742	0.104403	0.0966901	-0.231132	0.208606	0.0762595	-0.0428478	-0.203756	0.195988	0.156192	0.157636	0.17079	0.164662	0.170443
Blautia	-0.0645145	-0.190675	-0.0288074	0.022526	-0.0281862	0.0460343	-0.0644722	-0.0372413	-0.261202	-0.197509	-0.129417	-0.0773589	0.126497	-0.118593	-0.21886	0.0250451	0.0387135	0.0175458	-0.0413543	-0.0906141	-0.137053	-0.0258824	0.049841	0.151185	0.0921702	0.0760782	0.0344488	0.0525236	0.0818411	0.0823487	0.081238
Butyrivibrio	0.0146822	0.0369202	0.0527727	0.0447452	0.0448215	0.0744095	0.0705203	0.000918758	-0.0192823	0.0352278	0.0415225	-0.021304	-0.0711036	-0.0728733	0.0649363	0.147189	0.0548414	-0.0432427	0.144136	0.107729	-0.223666	-0.061832	-0.247488	-0.0924988	0.271353	0.076592	0.077715	0.138498	0.133794	0.140598	0.17836
CAG-56	0.0174818	-0.0132522	-0.0400778	-0.014492	-0.0368717	0.118374	0.0212928	-0.0759354	0.181608	0.00615585	0.12034	0.118531	0.117431	0.133114	0.135364	0.0556478	0.00403876	-0.0788058	0.0112863	-0.0103014	0.0335429	-0.134635	0.0089812	0.0250778	0.129326	-0.0787155	-0.0917288	-0.180441	-0.0993991	-0.119422	-0.232285
Coprococcus 2	0.066351	-0.0319186	0.0478241	0.0492954	0.0690848	0.0553546	0.157059	0.0279968	0.0556711	0.0671463	-0.0700681	-0.0435376	-0.000648242	-0.0759338	-0.0845366	-0.12553	0.103348	-0.0178088	-0.0101864	-0.025245	-0.202423	0.0979711	0.257635	0.025638	-0.117408	0.00460702	0.0596442	0.0526483	-0.0693416	-0.0689119	-0.0196274
Dorea	-0.0575847	-0.074538	0.00880122	0.0119452	0.0359157	-0.00518704	0.094509	0.151526	0.0827142	0.0159444	-0.00254639	0.0737127	-0.00433253	0.0652977	-0.108475	0.0421183	0.154814	0.0361427	-0.0483448	0.00443484	-0.0826162	-0.101365	0.144988	0.0358551	-0.208817	-0.0275046	-0.100185	-0.0436473	0.0126693	-0.0571148	0.0405837
Fusicatenibacter	-0.0169352	-0.0661033	-0.180281	-0.172495	-0.138529	-0.0918839	-0.0499367	0.112398	0.0845707	-0.0382916	-0.0244081	0.0420189	-0.0137928	-0.0840189	-0.0629894	-0.145318	0.0549419	-0.0188495	-0.0073323	0.0387084	-0.103208	0.114617	0.277213	0.213387	-0.0414815	0.0602926	0.0565691	0.0486049	0.105014	0.0735635	0.0637822
Hungatella	0.117921	-0.15826	-0.240808	-0.195945	-0.166355	0.0510666	-0.0422645	-0.0207507	-0.223557	-0.141487	-0.127238	0.0525844	0.0846121	0.03659	-0.187698	-0.153609	-0.135433	0.0307147	-0.167287	-0.194069	-0.0802131	-0.0575464	-0.26629	-0.16998	-0.164319	0.0574304	0.0293188	0.0643473	0.0903251	0.0740228	0.0775418
Lachnoclostridium	0.00680622	-0.106651	0.00101218	0.0394364	0.0396596	0.0166439	-0.0146322	-0.0624985	-0.176119	-0.14097	-0.0202814	-0.0916082	0.0607335	-0.0786139	-0.0845635	0.149539	0.0208281	-0.000248692	-0.121637	-0.10827	0.198234	-0.19238	-0.212167	-0.0574297	0.00803915	0.0709856	0.0220152	0.0994781	0.138084	0.0810837	0.0939362
Lachnospira	0.0677219	0.0802965	0.012234	-0.0299228	-0.0199245	-0.000172407	-0.109851	-0.0662176	-0.0192066	0.161508	0.0695219	0.0851131	-0.0546089	0.148372	0.031093	-0.107204	-0.144181	0.0309216	0.00707559	-0.098627	-0.0557471	-0.0378255	-0.312767	-0.158502	0.0317905	-0.0610947	-0.0673808	-0.0449005	-0.0288106	-0.0021084	0.0162191
Lachnospiraceae ND3007 group	-0.0128807	0.0144412	0.000810295	-0.00234396	0.049233	0.161773	0.095819	-0.0592074	0.0299605	0.00587842	-0.112191	0.0394706	0.0633702	0.0195022	-0.15664	0.0256563	0.0950672	0.0987181	0.0462889	0.0189075	-0.216175	-0.233088	-0.151559	-0.14674	0.0294363	-0.0955535	-0.095899	-0.072741	-0.146341	-0.15344	-0.0832801
Lachnospiraceae NK4A136 group	0.0518473	-0.0320176	-0.015626	-0.0160177	-0.0429103	-0.0596028	-0.103611	0.0188613	0.0765148	0.018484	0.133412	0.0690195	0.00824764	0.0260592	0.237964	-0.098164	0.0381706	0.0978557	0.00702274	0.0307822	-0.0581339	0.063659	0.236891	0.131539	-0.108631	0.172925	0.158523	0.16965	0.193388	0.185559	0.18128
Lachnospiraceae UCG-001	0.123342	-0.197448	-0.158269	-0.0879328	-0.0331309	-0.0455907	-0.0545981	0.000648571	0.0298523	-0.0700851	-0.191113	0.107649	0.142818	-0.0109947	-0.213126	-0.227926	-0.0597318	-0.0148425	-0.123012	-0.133078	-0.0887865	0.162085	0.303437	0.225073	0.090332	-0.0833651	-0.0627317	-0.0969346	-0.0148634	-0.0709032	-0.0751191
Lachnospiraceae UCG-003	0.156082	0.00387585	-0.128742	-0.163749	-0.12817	0.0880571	-0.064254	-0.0662594	-0.106289	-0.0598262	-0.0677071	-0.0456008	0.11971	-0.093194	-0.0316934	0.0353501	0.133612	0.1856	-0.0975019	-0.0664866	-0.0746037	-0.0733109	0.0999213	0.0397388	0.036792	0.0617216	0.0210438	0.120574	0.0417941	-0.00944569	0.154295
Lachnospiraceae UCG-006	-0.0930272	-0.0376059	0.0885964	0.121345	0.00308308	0.0381903	0.0508408	-0.0858519	0.0410522	0.0915899	0.17205	-0.00554369	-0.119694	0.12264	0.299621	0.0255903	-0.0323795	0.142855	0.21023	0.191661	0.129322	0.201247	-0.0852832	0.0303716	-0.0490029	-0.131772	-0.155709	-0.135026	-0.0326258	-0.0439759	0.00815569
Lachnospiraceae UCG-010	-0.060037	0.00518844	-0.0527419	-0.029943	-0.030322	0.134433	0.022688	0.0257096	0.12564	0.104194	0.0314188	0.0263777	-0.0290085	0.131901	-0.0176669	0.0316909	0.105669	0.0890754	-0.101393	-0.0597523	-0.22769	0.251294	0.157415	0.217716	0.0595237	-0.0834477	-0.0540665	-0.015808	-0.017219	0.0262964	0.0558595
Roseburia	-0.0518086	0.0879913	0.13486	0.102416	0.14371	0.0917978	0.179417	0.0702004	0.0655492	0.137611	-0.0625638	-0.0535351	-0.0937645	-0.030779	-0.154355	-0.032491	0.0507518	-0.0116617	0.0328239	0.0400537	0.12726	-0.0174406	0.0953876	0.0528404	0.122785	-0.100786	-0.0969332	-0.187526	0.00721414	-0.0598284	-0.162723
[Eubacterium] eligens group	0.0114877	0.0209618	-0.0405267	-0.0434968	-0.0741434	-0.17157	-0.0679936	0.0829914	0.0888036	0.22206	-0.140563	0.0618494	0.119354	0.0177036	-0.0655941	-0.167601	-0.148275	-0.049794	-0.00732322	-0.0623923	-0.0495046	0.0336926	0.0262997	-0.255267	-0.254159	-0.17981	-0.138759	-0.169671	-0.119496	-0.143503	-0.0886494
[Eubacterium] hallii group	-0.189785	-0.117006	-0.0355861	0.038556	-0.0159227	-0.0388358	0.0274841	0.0942808	-0.105887	0.0601156	-0.110311	-0.0406443	0.141633	-0.00925953	-0.15191	-0.0225882	-0.0107968	0.0229231	0.123879	0.0905475	-0.158766	-0.227899	0.0331734	0.0951801	-0.029172	-0.122285	-0.0365264	-0.136417	-0.111856	-0.0160541	-0.0812797
[Eubacterium] ruminantium group	-0.0393749	0.041358	-0.0253644	-0.0283179	-0.031376	-0.00439345	0.101723	-0.00799687	0.04483	-0.00124941	-0.123075	0.060871	0.040733	0.0994603	-0.165913	-0.108215	-0.0851133	-0.150638	0.0602927	-0.000167979	-0.0810688	0.124309	-0.0660334	0.0303306	0.110414	0.0468815	0.053527	0.075605	-0.0551882	-0.0302693	0.0266318
[Eubacterium] ventriosum group	-0.106302	0.00813041	-0.0334402	-0.0490263	-0.103914	0.0276031	0.0147087	0.0015572	-0.0416691	-0.0715658	0.0117167	-0.00936078	-0.114935	-0.0221182	0.05839	-0.039759	0.0252591	0.0539521	0.0818729	0.100922	-0.140578	0.0422206	0.255279	0.229074	0.0113133	-0.0528986	-0.171914	-0.0415523	0.0110196	-0.0677598	0.0173839
[Ruminococcus] gnavus group	-0.103515	0.155478	0.134907	0.0631582	0.102618	-0.0849598	-0.0583706	-0.0481048	-0.0220285	0.089504	-0.0750615	-0.0559941	-0.0301901	-0.00629365	-0.0600802	0.0926813	-0.123649	-0.152369	0.0109212	0.0133125	0.282619	-0.0985504	-0.149234	-0.221848	-0.106016	-0.046757	-0.127626	-0.00280916	-0.0265456	-0.0934605	0.00490912
[Ruminococcus] torques group	0.038945	-0.00132668	-0.0315451	-0.0275654	0.0130613	-0.0438122	-0.00614948	-0.0590084	-0.0309707	0.0109915	0.0201166	-0.0426781	-0.0525258	-0.00385792	-0.107254	0.0733187	-0.0422731	0.164326	-0.0845064	-0.0817803	-0.109099	0.0583738	0.06558	-0.0221233	-0.222325	0.138484	0.168252	0.210613	0.0381436	0.024108	0.134861
Peptoclostridium	-0.0638703	0.238398	0.016729	-0.0526089	-0.0447458	-0.0337298	-0.00173745	0.054617	0.0891004	0.226585	-0.0488342	-0.0775297	-0.163583	-0.0120056	-0.0798849	-0.0747996	-0.12056	0.0640141	-0.00520848	-0.0502973	-0.00277984	-0.0153959	-0.226679	-0.130938	0.13702	-0.0109264	-0.0483433	-0.0478292	-0.142582	-0.146652	-0.074488
Romboutsia	-0.00768025	0.0834789	-0.0708501	-0.0835153	-0.0940628	-0.0730948	-0.0370795	-0.0506408	0.0773555	0.160983	0.223802	0.188193	-0.0367499	0.186768	0.220544	-0.192248	-0.282231	0.0748098	0.0749052	0.0408723	-0.210868	-0.0879606	-0.193373	-0.24936	-0.116223	-0.0805167	-0.0517949	-0.0597821	-0.00741001	0.0263584	-0.0106132
Faecalibacterium	-0.0646172	0.0330871	0.100881	0.0847308	0.0267126	-0.00684122	0.0561194	0.0568583	0.0633763	0.0172072	0.183465	0.0553194	-0.0255406	0.0595789	0.199384	-0.0146994	0.116597	0.0631588	0.106547	0.107041	-0.0796794	0.269491	0.364009	0.234084	-0.12368	0.00589331	0.015741	-0.030215	0.000848031	0.00989937	-0.0183272
Flavonifractor	0.122653	0.0495314	-0.122135	-0.176897	-0.133016	-0.112453	-0.1545	-0.162166	-0.00130371	-0.0810736	0.0418516	-0.0682806	-0.0112814	-0.0490096	0.0897435	0.0221852	-0.0695555	0.101334	-0.138457	-0.110492	0.0659259	0.0323751	-0.193695	-0.0346246	0.125264	0.0648958	-0.0169247	0.102452	0.124371	0.0516865	0.184221
Fournierella	0.101535	-0.0700838	-0.0167004	-0.0265185	-0.0477633	0.153578	0.147811	0.0620542	0.0455893	0.0214028	-0.0536651	-0.0390171	-0.0528416	-0.0548253	-0.0742204	-0.122086	-0.113338	-0.158832	0.239206	0.20006	0.121558	0.245769	-0.025746	-0.028046	0.114541	0.0495647	0.00807832	0.0317461	0.0752227	0.0545491	0.048361
Negativibacillus	-0.0981686	-0.0312746	0.0234674	0.0249542	0.0197313	0.0951748	0.00312323	-0.0182349	0.127045	0.0601265	0.0449569	0.0410755	-0.029249	0.142797	-0.047899	0.0481207	0.14583	0.23904	0.0243226	0.0313751	-0.00307013	0.0664739	-0.0700225	0.155404	0.0523936	0.0932659	0.067813	0.0420612	0.0619359	0.0521392	0.0248493
Oscillibacter	0.0318378	0.0852694	-0.0730048	-0.108486	-0.0717687	-0.0709666	0.0703181	0.267435	-0.113681	0.127324	-0.201632	-0.0659917	0.0861009	-0.150852	-0.122316	-0.0302129	-0.0206283	-0.0152825	-0.0340219	-0.0152701	-0.0404708	-0.185227	-0.131457	-0.105747	-0.211043	0.217232	0.170264	0.151247	0.208309	0.212987	0.0995031
Pygmaiobacter	0.155047	-0.0556202	-0.177069	-0.213333	-0.214481	0.113866	-0.0848311	-0.105322	0.0314809	-0.0885683	-0.0484616	-0.110587	0.0760558	-0.0172984	-0.0714405	0.0267699	0.0700995	0.230166	-0.211789	-0.185802	0.0103593	NA	NA	NA	NA	-0.109841	-0.119888	-0.00516499	-0.117042	-0.129492	0.00253477
Ruminiclostridium 6	0.146657	0.048672	-0.0966216	-0.133172	-0.0592601	0.134656	0.000760215	0.1724	-0.0171608	0.0447864	-0.112997	-0.062387	0.0415247	-0.0655465	-0.0717698	-0.166502	0.00276529	-0.017473	-0.0284512	-0.0714741	-0.166436	-0.00670486	0.0143327	-0.0219623	-0.115843	-0.167554	-0.120606	-0.0492578	-0.123368	-0.080392	-0.0594448
Ruminiclostridium 9	0.0514685	0.0737879	-0.142962	-0.201346	-0.134804	0.01436	-0.0351513	-0.0430768	-0.00149248	0.112556	-0.03534	-0.0707624	0.0502558	-0.017317	-0.0633307	0.0273566	0.0163372	0.0739103	-0.133105	-0.116419	-0.0125186	0.0272902	-0.272954	-0.0748214	-0.0828411	-0.0655999	-0.0646258	-0.0287332	0.00630553	0.039547	0.00537075
Ruminococcaceae NK4A214 group	0.0885265	-0.155756	-0.0896867	-0.0070651	-0.0094648	0.0387961	0.00825869	0.226429	0.05226	-0.00850506	-0.0973207	-0.00705886	0.0549652	-0.0315656	-0.0799615	-0.00537588	0.2272	0.0649044	-0.0378225	0.00812063	-0.283051	0.293384	0.266489	0.288006	0.0106232	0.0880838	0.0806896	0.074968	0.00733088	-0.0166574	0.0249444
Ruminococcaceae UCG-002	-0.0112612	-0.0364993	-0.0616893	-0.0374122	-0.00730535	0.0460215	0.0515846	0.199862	0.0754019	0.0303076	-0.24108	0.0390167	0.057256	0.0525393	-0.178573	-0.0346705	0.173619	-0.0331788	0.0222117	0.060534	-0.218463	0.152046	0.0833987	0.242407	0.0308874	0.000534771	0.0253073	-0.0208989	-0.0371723	-0.0158073	-0.0473817
Ruminococcaceae UCG-003	-0.0288725	-0.168753	-0.0546731	0.0309911	0.0296648	0.0948119	0.0487685	0.230344	-0.0258941	-0.0852718	-0.10603	-0.00387999	0.112842	-0.0311606	-0.122377	0.0269875	0.224003	-0.0242156	-0.0872749	-0.0233634	-0.208227	0.0376987	0.165707	0.175775	0.0191434	-0.0010893	0.0556358	-0.0184757	-0.0570764	-0.00826265	-0.0809051
Ruminococcaceae UCG-005	0.154032	-0.143545	-0.202799	-0.155372	-0.123939	0.0894857	-0.019178	0.251319	-0.0432885	-0.0507871	-0.248768	0.0825962	0.177427	0.0358291	-0.233358	-0.103806	0.0846478	-0.0191204	-0.133311	-0.138104	-0.357293	0.208547	0.157187	0.135905	-0.102206	0.140711	0.143501	0.137765	0.0292133	0.0525833	0.0449042
Ruminococcaceae UCG-010	0.10756	-0.194428	-0.141865	-0.0654968	-0.0198814	0.0189386	-0.0100564	0.171728	0.0316435	-0.0536803	-0.161296	0.0191579	0.115676	-0.0542556	-0.182383	-0.0682604	0.127518	-0.0140294	-0.0840646	-0.0820353	-0.252984	0.187038	0.253326	0.18106	0.0332229	-0.0733972	-0.00138147	-0.067423	-0.0907238	-0.0248017	-0.094984
Ruminococcaceae UCG-014	0.205316	-0.0807754	-0.131457	-0.0924899	-0.0580992	-0.0159475	-0.0634496	0.151006	-0.0774009	-0.112441	-0.235357	-0.000884045	0.205901	-0.104406	-0.129374	-0.162207	-0.0445317	-0.020503	-0.226124	-0.253447	-0.183723	0.104212	0.204733	0.09514	-0.02985	0.000348304	0.0019526	0.0337294	-0.0444421	-0.0227005	-0.0358501
Ruminococcus 1	0.0636762	-0.133813	-0.0646567	0.0318709	0.0409169	0.0139914	0.0577115	0.149291	0.0508485	-0.0245051	-0.157045	0.0387601	0.130653	0.0468937	-0.196941	-0.150166	-0.0714965	-0.0262836	-0.0591197	-0.0920989	-0.339308	0.267931	0.118316	0.0563306	0.0275689	0.111819	0.11358	0.0993664	0.0959921	0.104559	0.0447953
Ruminococcus 2	0.0623483	-0.0418203	-0.0921779	-0.0862821	-0.0806641	-0.0206403	-0.128917	0.214312	0.00501802	-0.126348	-0.0975142	0.0430781	0.244783	-0.0104574	0.0191581	-0.092799	0.0996359	-0.00624259	-0.101416	-0.0523095	-0.180355	0.0109702	0.291521	0.176426	-0.235542	-0.078651	-0.0213704	-0.0849588	-0.0704304	0.0164179	-0.157744
Subdoligranulum	0.00793455	-0.0527005	-0.0752721	-0.0325651	0.00919432	0.0694999	0.202957	0.0953804	0.0320439	-0.0496913	-0.177029	0.133181	0.0865697	0.123226	-0.0995645	-0.19529	0.0106298	-0.0927827	-0.0647623	-0.034189	-0.0386291	0.0462181	0.2367	0.0710918	-0.0255637	-0.107286	-0.152446	-0.13889	-0.0816199	-0.122673	-0.121189
UBA1819	0.113271	-0.149353	-0.197612	-0.136765	-0.131691	0.191097	-0.00793142	-0.00710701	0.0126109	-0.0861861	-0.155449	-0.0706915	0.0714214	-0.00777651	-0.152989	0.142543	-0.0384615	0.100543	-0.0425097	-0.0349916	-0.029649	0.147518	-0.294348	0.00445018	0.341072	0.0865299	0.0623893	0.0862889	0.0873451	0.0608137	0.0963984
[Eubacterium] coprostanoligenes group	0.0713065	-0.0448709	-0.0695548	-0.0490301	-0.00366519	0.0759485	0.125205	0.228411	0.070595	0.048599	-0.163831	0.016936	0.0334368	-0.011528	-0.129145	-0.0263167	0.106203	0.124424	-0.0306048	0.00881796	-0.195678	0.109638	0.148491	0.143873	-0.0563854	-0.0391257	-0.0532101	-0.0425678	-0.110177	-0.120926	-0.105922
uncultured...80	0.139993	-0.117899	-0.126458	-0.0771085	-0.0339947	-0.0465224	0.035722	0.161551	-0.0222238	-0.0290723	-0.206276	0.045893	0.175171	-0.0088838	-0.172542	-0.0523306	0.118635	-0.00324484	-0.131554	-0.112007	-0.25807	0.0172181	0.113668	0.171774	-0.116643	-0.057692	0.0145768	-0.00540519	-0.0629826	-0.0494827	-0.0517532
Catenibacterium	-0.133715	-0.0136067	0.0461893	0.101535	0.118407	-0.0512167	0.0463753	0.213645	0.153534	0.117835	0.0519143	0.005313	-0.146444	0.0488086	0.00189395	0.00404373	0.259366	-0.0328453	-0.0607326	-0.0304616	0.00184785	0.076653	0.0179624	0.00111008	0.0265724	0.0871099	0.138545	0.0139779	0.052416	0.0363983	-0.0489709
Erysipelotrichaceae UCG-003	-0.0482397	0.140536	0.18014	0.106762	0.12653	0.249667	0.333845	-0.00772306	0.158973	0.0493944	0.0185702	-0.0332373	-0.0525206	-0.0078944	-0.0957053	0.0421209	-0.0346825	0.0314669	0.152871	0.121262	-0.0927383	-0.112313	0.0215305	0.000357368	0.00720051	-0.0815122	-0.0886757	-0.152034	-0.186076	-0.17345	-0.18779
Holdemanella	-0.221833	0.118874	0.102695	0.0698209	0.0886367	0.0547857	0.216925	0.0123952	0.22646	0.213195	0.102201	-0.0317341	-0.217099	-0.00148784	-0.0229607	0.0629695	0.0838558	-0.00858357	0.0694381	0.0888169	-0.0914765	0.0527983	0.185493	0.0919822	0.305641	0.0716623	0.0477986	0.0731939	-0.0294002	-0.100331	-0.00473476
Acidaminococcus	-0.129944	0.125348	0.0269824	-0.009489	0.0197142	-0.0440383	0.164563	0.0611959	0.159833	0.246234	0.145185	-0.00469391	-0.183057	-0.0338484	0.0758583	0.0898454	0.18073	0.129113	-0.0217661	0.0590512	-0.0172793	0.0364556	0.0800757	0.0497989	-0.130295	-0.0215233	-0.00225737	-0.0255816	0.0257067	-0.022305	-0.0509818
Phascolarctobacterium	0.13593	-0.0432603	-0.136863	-0.138299	-0.101579	-0.04812	-0.131919	-0.116052	-0.0942678	-0.19433	-0.0609877	-0.100106	0.0766642	-0.0687748	0.0121659	-0.0126515	-0.0165473	0.203446	-0.0817988	-0.0955197	-0.0600563	0.188099	-0.270656	-0.262828	-0.0705596	0.044768	-0.0780304	0.0981477	0.0316193	-0.0368571	0.0831783
Dialister	-0.0481798	-0.0670581	0.0742932	0.112947	0.0840283	-0.0803365	0.0412275	0.0908571	-0.0207551	0.0756453	0.0348368	-0.0838313	-0.0321388	-0.041478	0.014909	-0.103959	-0.057718	-0.0948804	-0.0759551	-0.102313	-0.131367	0.0678357	0.264373	0.265143	-0.0413316	-0.118471	-0.00662136	-0.0655556	-0.111172	-0.078767	-0.182966
Megamonas	-0.113384	-0.0267711	-0.0042188	0.0146387	-0.0105777	-0.0504162	0.0845161	0.136131	-0.112995	-0.116844	-0.0241143	0.0380043	0.0550296	0.0163367	-0.012958	-0.0646427	-0.143919	-0.133102	-0.083692	-0.111932	0.295718	-0.18253	-0.0325887	-0.046422	-0.149105	-0.0600553	-0.0838852	-0.0984598	0.00597991	-0.0391246	-0.0520371
Megasphaera	-0.0863612	0.0442232	0.114049	0.14662	0.107983	-0.0551511	0.121652	0.00238793	0.0102352	0.0439485	0.00611861	-0.154246	-0.166031	-0.150682	-0.116082	0.0983259	0.136401	-0.0301344	0.076138	0.0706953	0.138748	-0.231264	0.00357578	-0.173595	-0.0778953	0.130289	0.139922	0.190903	0.0766807	0.056102	0.119442
Mitsuokella	-0.0849452	0.145762	0.145789	0.126728	0.144125	-0.0815487	-0.0410059	0.0281916	0.134807	0.213837	0.0387601	-0.0738424	-0.17554	-0.0675204	0.0269012	0.132786	0.102243	0.0942588	0.0454052	0.0748302	-0.0304118	0.077561	-0.09996	-0.181044	0.206467	0.0305583	-0.0385856	0.0885661	0.0325651	-0.0687286	0.0516396
Veillonella	0.0291896	0.0583484	0.0577283	0.0294829	0.0509251	-0.0515847	-0.0602302	-0.0820066	0.0855284	0.123892	-0.115804	0.00381582	-0.0211916	-0.0112978	-0.177171	-0.0778041	-0.0634251	0.0157352	-0.163702	-0.175729	0.0760862	-0.131083	-0.055325	-0.225005	-0.102012	0.0566448	0.0496999	0.104506	0.147761	0.143849	0.16836
Cetobacterium	0.104379	-0.0306626	-0.0252278	0.0124854	0.00479917	0.132111	0.033462	-0.0874121	-0.017871	0.00879673	-0.0689221	-0.200143	0.0170578	-0.134766	-0.0842104	-0.0168631	0.105382	0.134462	-0.128679	-0.0786572	0.0488535	0.240567	0.200446	0.0400909	-0.200691	0.00197395	-0.0109151	0.0580671	-0.0223146	-0.031067	0.0156072
Fusobacterium	0.0125731	0.0853994	0.0882123	0.0806582	0.134102	0.126754	0.0985869	-0.0333127	0.0139646	0.0953895	0.0556673	-0.161733	-0.232966	-0.0639688	0.0463135	0.112281	0.0121395	0.0954857	-0.0551509	-0.0570633	0.0821803	0.107357	-0.1482	-0.110668	0.339487	-0.0355473	-0.103999	0.033627	-0.112099	-0.173529	-0.0365072
uncultured bacterium...93	0.0302274	-0.019133	0.0731069	0.0989636	0.0399048	0.0155785	0.0930334	0.0717304	-0.0150477	0.106332	0.0827261	0.0322878	-0.151896	0.0775669	0.050169	0.114286	0.0378778	0.108895	-0.0347614	-0.0203238	-0.137634	0.0560443	-0.0198685	-0.115551	0.0798609	0.0131474	-0.0310743	0.0668777	0.0263392	0.0144137	0.0561419
Azospirillum sp. 47_25	-0.0684881	0.00809142	-0.174575	-0.211586	-0.227461	-0.123374	-0.0982646	0.0137178	-0.0373763	-0.071025	-0.0281937	0.0769678	0.0969695	0.0501938	-0.0228428	-0.193679	-0.0292924	-0.103325	-0.130987	-0.153187	-0.0427288	0.0782132	0.277394	0.0467538	-0.251917	0.0479924	0.0383733	0.0918373	0.111522	0.0546787	0.0784294
gut metagenome	0.244788	-0.0538217	-0.100635	-0.0738205	-0.0359346	0.0398361	-0.0570409	-0.0110799	-0.188328	-0.197675	-0.151095	0.00764609	0.372208	-0.0501501	-0.0787557	0.0917916	-0.0506027	0.0151385	-0.197191	-0.238591	-0.0807274	-0.00229905	0.0378528	0.0527969	-0.0174919	-0.00222311	0.034976	0.0942048	-0.0515337	0.0159667	0.0842255
Bilophila	0.0110607	-0.121258	-0.0462565	-0.0216504	-0.038611	0.00593189	-0.00512144	-0.0504188	-0.279069	-0.255779	-0.0431666	-0.0624262	0.0836055	-0.0753593	0.0124287	0.0684074	0.180392	0.0644653	0.0468815	0.022977	0.0789924	0.194388	-0.00514925	0.19856	-0.149161	0.0196209	-0.0115331	0.053788	0.0213238	0.0317952	0.00311434
Desulfovibrio	0.0393315	-0.0909658	-0.0699068	0.00115193	0.0615567	0.171452	0.212525	0.157989	0.0908159	0.0954304	-0.0927797	0.0830856	0.00739171	0.0792128	-0.187543	-0.0223968	0.0693898	0.117482	0.00902926	0.0122887	-0.171082	-0.170355	-0.27356	-0.249048	-0.0977687	-0.0349235	-0.0515038	-0.0428657	-0.0747566	-0.085871	-0.0982198
Aeromonas	-0.0125208	0.044992	-0.0420755	-0.0749524	-0.0443748	-0.0401055	0.00823603	0.0802947	0.0966365	-0.0375788	-0.119449	-0.0447992	0.04284	-0.0531253	-0.166658	-0.153507	0.0928962	0.0366171	-0.0334177	-0.0351089	0.219346	0.0534592	0.213809	0.147	-0.22745	-0.114169	-0.0382394	0.0597732	-0.109365	-0.127081	-0.065648
Succinivibrio	-0.00522031	0.0826454	0.00361067	-0.0357631	-0.0389973	-0.0493523	0.00734417	0.015141	0.0890459	0.133258	0.0861579	-0.0147883	-0.120298	-0.0161017	0.0312606	0.07661	0.0901483	0.0721808	-0.0598087	-0.0108088	0.0026497	0.107024	0.16618	0.0637052	-0.0265961	0.161512	0.145277	0.209261	0.0728226	0.0516363	0.0688587
Parasutterella	-0.0394313	0.0132685	-0.00739654	0.0277398	0.0255193	-0.149128	-0.0328942	-0.0456084	-0.0712618	-0.0889357	-0.0477113	-0.0214082	0.0803457	-0.0438301	-0.0177881	-0.0986056	-0.036882	0.0142838	-0.0583204	-0.0898288	-0.0549601	0.0901894	0.0453525	-0.0216664	-0.189552	0.05808	0.165709	0.0836112	0.0498763	0.135339	-0.000996627
Sutterella	-0.000173858	0.221638	-0.0283497	-0.117126	-0.029526	-0.0384207	0.147604	-0.0370491	0.163091	0.222019	-0.00799138	-0.11836	-0.104994	-0.154022	-0.081055	-0.0576332	0.0879907	0.0806994	-0.0924938	-0.131744	-0.033272	-0.0207242	-0.0570059	-0.0816216	0.0559375	0.0307711	0.153821	-0.00223155	0.0244427	0.0627165	-0.0216535
Citrobacter	0.00624328	0.146503	-0.118113	-0.17929	-0.145437	0.014766	0.0324674	-0.0979526	0.102401	0.0722378	-0.0135431	-0.106466	-0.0535162	-0.0509315	-0.134582	-0.113928	-0.164974	0.0375502	0.0403702	0.0425389	-0.154785	0.00954971	-0.0935557	-0.0279715	0.15837	-0.121084	-0.0698042	0.0355562	-0.049612	0.0155123	0.119563
Enterobacter	-0.0825087	0.0746541	-0.00449525	-0.0847121	-0.00112926	-0.0904564	0.00964461	0.00958533	0.0205879	-0.0633993	-0.16324	0.101743	0.114925	0.0500716	-0.247045	-0.107046	0.0820255	0.0320554	-0.0825384	-0.0940276	-0.115331	0.0934483	-9.26486e-05	-0.0805151	-0.0477723	0.0239693	0.00346989	0.0776062	0.0286374	0.0623292	0.13399
Escherichia-Shigella	0.0946684	-0.167856	-0.00259125	0.077555	0.0547643	0.0197795	0.0555596	0.139768	-0.0759437	-0.00543474	0.00478609	-0.00993296	-0.0306278	-0.0492466	0.0267582	0.00959993	0.106856	-0.0470596	-0.0588947	0.00388745	0.0417472	-0.144064	0.239307	0.206081	-0.142346	-0.0628014	-0.0415634	-0.0539147	-0.146995	-0.12646	-0.178606
Klebsiella	-0.172742	-0.0429537	0.0826893	0.101229	0.0547817	-0.00121172	0.160557	0.079058	-0.067511	-0.164277	0.0520147	0.082983	0.00678584	0.0855352	-0.039265	0.105547	0.182474	-0.0411743	0.0819032	0.100414	0.246702	0.00929026	0.0632369	0.0950382	0.0352342	0.237926	0.198716	0.259458	0.117161	0.0965767	0.239421
Plesiomonas	-0.198395	0.0911992	0.0106228	-0.043872	-0.0324953	0.0332862	0.0769981	-0.0482133	0.267282	0.248299	0.12389	0.165969	-0.167729	0.208808	0.0300868	0.0259331	0.0222455	-0.0131134	-0.0542336	-0.0739217	0.136404	-0.055773	0.119931	0.102669	0.00794288	-0.0868029	-0.116459	-0.00831241	-0.109505	-0.204703	-0.0413472
Haemophilus	-0.118682	0.107189	0.0343024	-0.00775352	0.01889	-0.230744	-0.083877	-0.0208183	0.185622	0.182451	-0.0672769	-0.045606	0.0258211	-0.0717151	-0.139602	-0.107071	-0.0579227	0.0145444	-0.169478	-0.186266	-0.0486414	-0.304986	-0.0674194	-0.273489	-0.0561377	-0.0039395	0.0600005	0.0580083	0.0728899	0.0815672	0.126641
Necropsobacter	0.159363	-0.154996	0.0327355	0.127969	0.142878	0.15478	0.125089	-0.122092	-0.0707841	-0.0623445	-0.154359	-0.0801963	0.152112	-0.136814	-0.177172	-0.154104	-0.148328	-0.0902705	-0.0535089	-0.105098	0.100332	NA	NA	NA	NA	0.189137	0.19247	0.191105	0.0823979	0.0993636	0.0633692
Pasteurella	0.0729793	0.0804789	-0.0863026	-0.136897	-0.141389	0.138409	0.00595663	-0.122092	-0.0707841	-0.0623445	NA	-0.160393	NA	NA	NA	-0.0676172	0.0107041	0.17678	-0.139505	-0.110831	0.0817521	NA	NA	NA	NA	-0.166072	-0.171377	NA	-0.164796	-0.164065	NA
Acinetobacter	0.0401908	-0.122107	-0.0459696	-0.00260889	-0.0367506	-0.019953	-0.0365318	0.136647	-0.0480562	-0.00895812	0.10062	-0.0072404	-0.0691434	0.00667801	0.0968359	0.118852	0.219751	0.163711	-0.039431	0.0139044	-0.0141502	-0.240567	-0.0801784	-0.267273	-0.267588	0.0601694	0.0366296	0.0303749	0.00294451	-0.0132944	0.0400104
Pseudomonas	0.0386152	-0.079976	0.00252755	0.0700254	0.0666959	0.134775	0.110797	0.0590679	0.0500665	-0.00917677	0.0396781	0.0780434	0.0163855	0.088587	-0.0486379	-0.00609627	0.0441398	-0.0468657	0.181416	0.162189	-0.0250456	0.146176	-0.0246979	0.11639	0.0738454	-0.0774185	0.0764605	-0.0129125	-0.212709	-0.219088	-0.141957
uncultured...112	0.0943996	-0.137107	-0.182102	-0.114976	-0.128805	0.00212886	-0.00754224	0.0799579	-0.135894	-0.0929959	-0.131256	0.147344	0.217037	0.103696	-0.166646	-0.0880346	0.00835022	0.053018	-0.117741	-0.115609	-0.146892	-0.121854	0.0952036	0.0566713	-0.0285109	0.190339	0.163787	0.146455	0.0352298	0.0266514	0.0800866
Akkermansia	0.0690725	-0.146554	-0.126111	-0.0687958	-0.0561753	-0.115695	-0.12673	-0.0220366	-0.211033	-0.175204	-0.0716359	-0.0746453	0.227209	-0.0927096	-0.0422583	-0.0611209	0.0364008	-0.125715	-0.10359	-0.162728	0.0771946	0.344407	0.297961	0.387109	-0.041817	-0.0244848	0.0500208	0.0832086	-0.0874003	0.0131568	-0.0116575
P-value
Taxonomy	age	ht	wt	BMI	wc	sbp	dbp	pulse	smoke	alcohol	TG	TC	HDL	LDL	VLDL	glucose	HbA1C	FGF21	insulin	HOMA	MOCA_score	IL_18	IL_1B	NLRP3	GAPDH	pNN50	pNN50a	pNN50b	BB50	BB50a	BB50b
Bifidobacterium	0.024338	0.778666	0.861179	0.768002	0.711405	0.370951	0.119993	0.100665	0.64473	0.720287	0.61914	0.356441	0.280027	0.328487	0.500425	0.24651	0.0859239	0.376644	0.353817	0.130869	0.0379675	0.498387	0.00144932	0.0131264	0.438936	0.915378	0.590013	0.694102	0.345248	0.4172	0.230414
Olsenella	0.704406	0.782632	0.660152	0.822213	0.651565	0.456263	0.432655	0.154694	0.192926	0.805732	0.98992	0.437352	0.626199	0.503866	0.704478	0.072886	0.0894236	0.805971	0.990219	0.35701	0.246201	0.275239	0.636723	0.422379	0.383046	0.762284	0.878057	0.709564	0.81495	0.737782	0.542552
Collinsella	0.212584	0.220939	0.197511	0.368045	0.123317	0.0193211	0.000517493	0.976838	0.626376	0.677883	0.63488	0.342904	0.625283	0.392324	0.524398	0.4525	0.375191	0.957695	0.08931	0.0656668	0.743355	0.831621	0.398809	0.327167	0.754158	0.179307	0.317847	0.858803	0.394956	0.728748	0.934804
Bacteroides	0.495051	0.470113	0.405236	0.456402	0.253902	0.414404	0.0724006	0.901575	0.038174	0.00306437	0.499649	0.757743	0.260054	0.648564	0.859956	0.464615	0.631448	0.806406	0.644948	0.594046	0.0797973	0.819908	0.661123	0.820345	0.431091	0.476127	0.709261	0.619463	0.538827	0.417057	0.717428
Barnesiella	0.117971	0.793464	0.702776	0.820346	0.504473	0.882547	0.845249	0.184085	0.997859	0.38529	0.875064	0.432868	0.195256	0.815475	0.197987	0.264606	0.563448	0.741163	0.152311	0.328992	0.171799	0.717012	0.605264	0.675481	0.287432	0.552712	0.454819	0.491182	0.244696	0.337565	0.177334
Coprobacter	0.248929	0.299037	0.16154	0.428689	0.0544762	0.0223922	0.000643771	0.997823	0.0959828	0.181755	0.820694	0.174048	0.393919	0.164234	0.667994	0.987694	0.686519	0.923871	0.697618	0.540637	0.839786	0.410781	0.059244	0.0223921	0.683986	0.0690212	0.248956	0.260028	0.397148	0.519566	0.660327
Butyricimonas	0.256331	0.300372	0.0687203	0.181591	0.290902	0.464229	0.190297	0.0784982	0.791145	0.282591	0.230852	0.335512	0.0365254	0.618524	0.895816	0.619154	0.621776	0.525791	0.336023	0.403302	0.16556	0.779192	0.78026	0.0776361	0.757593	0.337849	0.545402	0.396241	0.811939	0.841283	0.844263
Odoribacter	0.902946	0.210185	0.196479	0.490858	0.413681	0.822957	0.256395	0.0291679	0.903544	0.148968	0.286357	0.298811	0.0984163	0.454574	0.234122	0.946694	0.135364	0.990537	0.0920216	0.111313	0.175153	0.99698	0.13687	0.0718515	0.188788	0.238828	0.21185	0.161733	0.978151	0.813074	0.995165
metagenome	0.248233	0.775081	0.0479907	0.0705411	0.0247572	0.0863841	0.024479	0.0430751	0.0927062	0.0929643	0.92072	0.806436	0.126613	0.615838	0.977201	0.257319	0.0209779	0.564667	0.206067	0.0490882	0.546422	0.877848	0.916514	0.8591	0.0978961	0.898733	0.555849	0.949826	0.509947	0.612703	0.909491
uncultured Porphyromonadaceae bacterium	0.271132	0.508788	0.771575	0.675185	0.198208	0.8286	0.236149	0.1228	0.261492	0.329624	0.903857	0.133708	0.0105505	0.073993	0.157197	0.549205	0.2094	0.212977	0.390159	0.604052	0.765476	0.993143	0.625397	0.809783	0.173343	0.961026	0.638716	0.959605	0.908921	0.641849	0.712878
uncultured bacterium...13	0.0696671	0.179488	0.541764	0.984781	0.978125	0.521016	0.774726	0.640348	0.076794	0.160503	0.187375	0.241037	0.0238844	0.9586	0.359263	0.979233	0.879041	0.951593	0.895091	0.716745	0.314314	0.394688	0.392733	0.115066	0.48651	0.450575	0.29902	0.17144	0.684007	0.854369	0.275692
Alloprevotella	0.677921	0.923006	0.505693	0.597865	0.504934	0.591292	0.849206	0.785915	0.043997	0.0991305	0.36706	0.963443	0.450433	0.979171	0.690123	0.535436	0.92201	0.251832	0.419196	0.389323	0.866815	0.997854	0.836958	0.84695	0.967783	0.547949	0.358616	0.742496	0.386345	0.275676	0.987406
Paraprevotella	0.439848	0.957658	0.67479	0.617513	0.993897	0.168227	0.931528	0.379693	0.78523	0.168297	0.666226	0.362994	0.126985	0.247991	0.736544	0.970127	0.0119178	0.604813	0.775093	0.653515	0.309778	0.878885	0.282646	0.980049	0.88739	0.564319	0.635317	0.526488	0.190773	0.121824	0.325753
Prevotella	0.102701	0.116066	0.0706842	0.100791	0.0620709	0.156342	0.560843	0.285551	0.137266	0.0558121	0.621415	0.442436	0.118691	0.219173	0.695849	0.45995	0.508163	0.787553	0.608906	0.613256	0.641822	0.796516	0.581453	0.663633	0.461679	0.453807	0.624457	0.237634	0.354454	0.46729	0.201313
Prevotella 2	0.167208	0.0774553	0.0517067	0.260134	0.0686452	0.201524	0.576265	0.952148	0.0282996	8.22213e-05	0.555739	0.881533	0.43441	0.584734	0.431919	0.740339	0.719411	0.993183	0.802871	0.963229	0.917527	0.497621	0.560511	0.667976	0.477835	0.711531	0.822459	0.693368	0.911043	0.99564	0.976521
Prevotella 7	0.132393	0.0503284	0.029745	0.0766793	0.00529072	0.550742	0.0208957	0.00185174	0.000110148	0.0287333	0.142493	0.00714183	0.0806256	0.015941	0.172519	0.839036	0.356176	0.826958	0.658246	0.491595	0.890091	0.361771	0.606556	0.463507	0.604804	0.326152	0.401219	0.321424	0.979099	0.64931	0.390612
Prevotella 9	0.0660703	0.230023	0.0215493	0.0311567	0.0420467	0.708272	0.0341035	0.326389	0.0216413	0.00218408	0.820418	0.951942	0.271834	0.576148	0.740623	0.573319	0.456582	0.617149	0.439561	0.460367	0.399071	0.627422	0.941407	0.969598	0.131774	0.513318	0.697049	0.647809	0.743533	0.922436	0.693529
Prevotellaceae Ga6A1 group	0.460905	0.60465	0.749747	0.761996	0.520948	0.59027	0.41157	0.618898	0.880484	0.092391	0.8872	0.706914	0.380308	0.637405	0.819009	0.120299	0.0953874	0.8474	0.704205	0.259117	0.509221	0.423869	0.151289	0.33489	0.515853	0.360586	0.597911	0.436465	0.387561	0.286663	0.53869
Prevotellaceae NK3B31 group	0.654289	0.433056	0.683336	0.951036	0.223381	0.935835	0.155614	0.0144772	0.0975277	0.0274973	0.210617	0.248515	0.00317547	0.406152	0.98239	0.547871	0.233666	0.473119	0.707925	0.904467	0.785836	0.515265	0.195641	0.646111	0.562714	0.710719	0.798799	0.713792	0.871412	0.859275	0.605982
Prevotellaceae UCG-003	0.254728	0.603903	0.505676	0.639849	0.38527	0.942752	0.399302	0.172125	0.183994	0.203566	0.298978	0.742862	0.00608761	0.885421	0.928276	0.499506	0.0634355	0.140639	0.595309	0.366072	0.44841	0.181275	0.711721	0.367346	0.341675	0.629849	0.648929	0.680707	0.968734	0.439841	0.459319
uncultured...23	0.0354669	0.181316	0.368662	0.463474	0.224467	0.141172	0.543839	0.0189127	0.0303226	0.0118347	0.499863	0.375718	0.0631391	0.571514	0.143444	0.238723	0.0682938	0.773997	0.227543	0.256785	0.392056	0.230165	0.894187	0.601189	0.171348	0.89	0.740518	0.866011	0.868496	0.958909	0.861985
Alistipes	0.262382	0.210807	0.0109241	0.027052	0.0573239	0.758191	0.912473	0.0563753	0.977273	0.018766	0.0475814	0.240853	0.00187986	0.985772	0.255582	0.165635	0.832463	0.60251	0.159466	0.134984	0.168075	0.990511	0.58924	0.256188	0.411295	0.628587	0.930929	0.701385	0.793323	0.791287	0.825548
Rikenellaceae RC9 gut group	0.551048	0.0771725	0.804074	0.522409	0.827155	0.195252	0.738754	0.524775	0.0243089	0.00806732	0.490617	0.770472	0.463463	0.515577	0.741796	0.143113	0.976806	0.725591	0.840913	0.790042	0.131122	0.45629	0.58764	0.605505	0.678374	0.347589	0.898354	0.819049	0.0860601	0.198195	0.809855
Parabacteroides	0.169109	0.203713	0.00525564	0.0161322	0.0163989	0.187532	0.105533	0.871316	0.0395289	0.141603	0.351119	0.242277	0.0397891	0.289081	0.757168	0.556884	0.577337	0.61593	0.125666	0.284766	0.0861726	0.574447	0.475727	0.971538	0.0273528	0.641594	0.659652	0.920712	0.920222	0.566832	0.63416
Candidatus Melainabacteria bacterium MEL.A1	0.295386	0.201473	0.331465	0.909254	0.660527	0.124478	0.666796	0.159396	0.864326	0.88814	0.775262	0.474242	0.315719	0.667749	0.763437	0.257308	0.186461	0.834711	0.277509	0.461888	0.0470878	0.618213	0.933913	0.560743	0.276779	0.133289	0.151779	0.117714	0.117865	0.255735	0.0791184
Lactobacillus	0.104753	0.842083	0.398364	0.252207	0.29732	0.161657	0.330151	0.337263	0.573442	0.480059	0.267346	0.17478	0.782212	0.103078	0.458739	0.389069	0.854099	0.806592	0.657777	0.891968	0.151981	0.277202	0.853012	0.476555	0.571929	0.00802368	0.000599937	0.019611	0.0429708	0.011391	0.0658997
Weissella	0.266778	0.849505	0.694542	0.43933	0.442201	0.110006	0.918941	0.423616	0.563035	0.728772	0.86842	0.336754	0.477714	0.110113	0.218885	0.959388	0.252138	0.204279	0.873207	0.870511	0.421808	0.186986	0.0956076	0.209823	0.816877	0.626997	0.869955	0.415151	0.714156	0.834713	0.597485
Streptococcus	0.541452	0.935607	0.604535	0.527838	0.543982	0.134127	0.380294	0.588511	0.377314	0.742014	0.984522	0.821101	0.642271	0.680728	0.943991	0.0966307	0.772198	0.384158	0.760164	0.926292	0.901884	0.768537	0.0510711	0.758019	0.12128	0.456849	0.605345	0.849265	0.94621	0.87103	0.47219
Christensenellaceae R-7 group	0.696888	0.20982	0.185435	0.378257	0.545016	0.262783	0.999866	0.270994	0.795186	0.860089	0.235356	0.522373	0.578885	0.486991	0.490022	0.46066	0.284813	0.670581	0.460693	0.497322	0.110938	0.082473	0.255593	0.111221	0.925942	0.918063	0.828697	0.996696	0.42067	0.658327	0.753074
Clostridium sensu stricto 1	0.859329	0.442939	0.344752	0.502808	0.344644	0.8322	0.852227	0.545137	0.510607	0.0913798	0.694242	0.536932	0.489023	0.37709	0.704423	0.361444	0.269056	0.858432	0.375603	0.502497	0.0225644	0.656075	0.227005	0.178847	0.89978	0.0127561	0.0321247	0.0272221	0.0235773	0.0682239	0.0626508
uncultured bacterium...33	0.118891	0.0675948	0.0530483	0.163931	0.19469	0.884945	0.541367	0.0414268	0.870988	0.856031	0.0032879	0.679346	0.0602695	0.62905	0.00611497	0.108714	0.899439	0.816109	0.717487	0.497234	0.00604661	0.476182	0.267814	0.444031	0.685217	0.794911	0.49417	0.805925	0.879767	0.857044	0.752185
Agathobacter	0.549629	0.995503	0.497582	0.522892	0.352169	0.223667	0.881228	0.822717	0.486627	0.97384	0.228329	0.678543	0.933594	0.628845	0.400732	0.933349	0.197118	0.960564	0.45644	0.33807	0.431866	0.287012	0.600105	0.505272	0.0659946	0.685585	0.70421	0.28637	0.896294	0.945176	0.568516
Anaerosporobacter	0.418356	0.745584	0.884563	0.926984	0.715429	0.458979	0.305052	0.116648	0.90704	0.137202	0.112487	0.668931	0.993054	0.0635927	0.698523	0.324129	0.842719	0.132215	0.315186	0.331818	0.808949	NA	NA	NA	NA	0.847349	0.818893	0.77769	0.180132	0.363351	0.360226
Anaerostipes	0.92808	0.088419	0.095761	0.224739	0.094454	0.320272	0.0670388	0.256616	0.112186	0.301159	0.0391431	0.00522117	0.523153	0.0856351	0.0161948	0.679423	0.324637	0.0343041	0.316622	0.353887	0.0234678	0.190576	0.635579	0.790242	0.201328	0.0757792	0.177862	0.170935	0.111618	0.136865	0.135713
Blautia	0.501132	0.0450083	0.764077	0.814466	0.76902	0.631394	0.501413	0.697976	0.00562237	0.037724	0.20406	0.428363	0.198491	0.223746	0.0647398	0.7979	0.689399	0.865982	0.69229	0.385082	0.183011	0.872385	0.756971	0.345395	0.566545	0.494237	0.767667	0.650068	0.448431	0.459232	0.479529
Butyrivibrio	0.878443	0.700455	0.582261	0.640988	0.640419	0.437657	0.462045	0.992364	0.840799	0.713574	0.684777	0.827579	0.471041	0.4557	0.587866	0.130305	0.571131	0.677342	0.165745	0.301367	0.0284813	0.700947	0.118743	0.565156	0.0861363	0.491317	0.50459	0.229659	0.21396	0.204872	0.118205
CAG-56	0.855496	0.890204	0.676215	0.880005	0.700829	0.215944	0.824454	0.428292	0.056444	0.948873	0.237874	0.22399	0.232856	0.17167	0.256908	0.569148	0.966754	0.447782	0.914024	0.921502	0.745606	0.401327	0.955557	0.876321	0.420317	0.479346	0.430648	0.116326	0.356842	0.282224	0.0407121
Coprococcus 2	0.489	0.739465	0.618174	0.607397	0.471232	0.563914	0.0997185	0.770529	0.561684	0.483794	0.492977	0.656119	0.994764	0.436945	0.480171	0.197627	0.284885	0.863992	0.922375	0.80915	0.0479428	0.542266	0.103899	0.87358	0.464739	0.967028	0.608788	0.649292	0.520903	0.535895	0.864568
Dorea	0.548291	0.436864	0.926953	0.900974	0.708231	0.956911	0.323813	0.112392	0.388103	0.868083	0.980147	0.450512	0.965013	0.50399	0.364399	0.666651	0.107972	0.728047	0.643565	0.966162	0.423574	0.528297	0.365752	0.823881	0.190117	0.805043	0.389189	0.706234	0.906738	0.608043	0.72425
Fusicatenibacter	0.859967	0.490627	0.0583016	0.0702384	0.147065	0.337493	0.602726	0.240192	0.377504	0.689889	0.811444	0.667391	0.888937	0.389561	0.599131	0.135316	0.570425	0.856127	0.944083	0.711078	0.316991	0.475496	0.0793088	0.180382	0.796787	0.588194	0.627411	0.674647	0.330192	0.508659	0.579045
Hungatella	0.217718	0.0971219	0.0108986	0.0392973	0.0809857	0.594534	0.659618	0.828855	0.0183445	0.13854	0.211845	0.590631	0.390794	0.708278	0.114367	0.114183	0.160276	0.76763	0.107053	0.0608956	0.437228	0.720809	0.0923945	0.288009	0.304603	0.606059	0.801495	0.57822	0.402636	0.506009	0.499809
Lachnoclostridium	0.94348	0.265237	0.991588	0.681113	0.679407	0.862351	0.878853	0.514629	0.0644573	0.140003	0.842873	0.348014	0.538256	0.420887	0.480031	0.124211	0.829792	0.998092	0.242856	0.298931	0.0528546	0.22819	0.182947	0.721352	0.960214	0.523664	0.850276	0.389361	0.199501	0.466182	0.413335
Lachnospira	0.480046	0.402169	0.898593	0.755225	0.835571	0.998567	0.251082	0.489876	0.841416	0.0903658	0.496362	0.383395	0.580065	0.12721	0.795421	0.271736	0.134713	0.766109	0.946038	0.344282	0.589561	0.814368	0.0464786	0.322275	0.843582	0.583231	0.563038	0.6982	0.789886	0.984907	0.887918
Lachnospiraceae ND3007 group	0.893264	0.880423	0.993266	0.980521	0.607852	0.0898319	0.317121	0.537057	0.754926	0.951174	0.271394	0.686471	0.520728	0.841964	0.188847	0.793077	0.325451	0.341211	0.657751	0.856463	0.0343948	0.142478	0.344189	0.359926	0.855038	0.390175	0.409898	0.52955	0.17367	0.166078	0.468516
Lachnospiraceae NK4A136 group	0.588903	0.738686	0.870694	0.867482	0.654748	0.534337	0.279176	0.844232	0.424766	0.847309	0.190321	0.479939	0.933452	0.789902	0.0441284	0.314453	0.693535	0.345466	0.94644	0.76836	0.573702	0.692538	0.135896	0.412339	0.498995	0.117974	0.171395	0.140202	0.0710309	0.093053	0.112205
Lachnospiraceae UCG-001	0.197153	0.0377843	0.0971028	0.358764	0.729945	0.634688	0.569261	0.99461	0.755783	0.46482	0.0594215	0.269738	0.146114	0.910508	0.0722561	0.0182178	0.537248	0.88648	0.237531	0.201013	0.389661	0.311313	0.0537805	0.157118	0.574341	0.453688	0.590336	0.401659	0.890679	0.524148	0.513339
Lachnospiraceae UCG-003	0.101871	0.967796	0.178097	0.0859267	0.18005	0.358083	0.502866	0.489601	0.266871	0.532804	0.507697	0.640929	0.223847	0.339697	0.791559	0.717739	0.166026	0.0717447	0.349841	0.524326	0.470051	0.648738	0.534217	0.805155	0.819354	0.579366	0.856811	0.296232	0.699033	0.932459	0.177405
Lachnospiraceae UCG-006	0.331491	0.695165	0.355135	0.204559	0.974381	0.690667	0.596167	0.370294	0.6688	0.339048	0.0902628	0.954807	0.22391	0.208229	0.0105607	0.793598	0.738197	0.167268	0.0419746	0.0642333	0.209199	0.207051	0.596002	0.850483	0.760937	0.235037	0.179224	0.241662	0.762834	0.693024	0.943503
Lachnospiraceae UCG-010	0.531358	0.956899	0.582482	0.755065	0.752064	0.159518	0.813155	0.788818	0.188872	0.276469	0.758756	0.787395	0.768947	0.175641	0.882898	0.745905	0.274146	0.390664	0.330855	0.567268	0.0256769	0.112999	0.325647	0.171494	0.711622	0.45324	0.642742	0.891462	0.873487	0.813449	0.627143
Roseburia	0.589182	0.358444	0.158184	0.284792	0.132386	0.337949	0.0595381	0.464084	0.494278	0.149791	0.540535	0.583926	0.341403	0.752977	0.19546	0.739716	0.600214	0.910694	0.753471	0.701503	0.216612	0.913814	0.553017	0.742829	0.444395	0.364621	0.404843	0.10244	0.946814	0.591075	0.15461
[Eubacterium] eligens group	0.904749	0.82714	0.672795	0.650337	0.439303	0.0717789	0.478282	0.386509	0.354007	0.0191607	0.167427	0.52682	0.225239	0.856375	0.584081	0.0844301	0.123876	0.631793	0.944152	0.550237	0.63195	0.83435	0.870345	0.107229	0.108815	0.103823	0.231924	0.140152	0.267465	0.195576	0.440227
[Eubacterium] hallii group	0.0460382	0.221337	0.710789	0.687858	0.868261	0.685711	0.774618	0.324988	0.268697	0.53082	0.279557	0.677658	0.149525	0.924586	0.202717	0.817362	0.911279	0.825483	0.234215	0.385433	0.122342	0.151836	0.836868	0.553885	0.856325	0.270761	0.754085	0.236803	0.299474	0.88546	0.479303
[Eubacterium] ruminantium group	0.681583	0.666479	0.791589	0.767972	0.743739	0.963498	0.288078	0.933613	0.640355	0.989616	0.2273	0.533392	0.679926	0.308074	0.163663	0.267214	0.378879	0.145081	0.563761	0.998718	0.432338	0.438718	0.681665	0.850682	0.491932	0.673854	0.646067	0.513423	0.609562	0.785894	0.816966
[Eubacterium] ventriosum group	0.266814	0.932507	0.727522	0.609362	0.277767	0.773669	0.878225	0.987059	0.664122	0.455417	0.908837	0.923764	0.243005	0.821098	0.626116	0.684301	0.794313	0.603567	0.432756	0.333115	0.171898	0.793244	0.107212	0.149679	0.944032	0.63482	0.137555	0.719736	0.918838	0.54275	0.879926
[Ruminococcus] gnavus group	0.279624	0.103219	0.158036	0.510192	0.283837	0.375305	0.542836	0.616112	0.818492	0.350209	0.462599	0.566744	0.759816	0.948701	0.61614	0.342373	0.200202	0.140463	0.916795	0.898665	0.00527192	0.539869	0.351728	0.163308	0.509443	0.674671	0.271908	0.980656	0.806067	0.400687	0.965975
[Ruminococcus] torques group	0.684875	0.988974	0.742407	0.77397	0.891776	0.64797	0.948926	0.538428	0.746937	0.908845	0.844133	0.662489	0.594619	0.968541	0.369858	0.452943	0.66251	0.111546	0.418051	0.433278	0.290006	0.71696	0.683736	0.890798	0.162381	0.211832	0.146264	0.0659777	0.724216	0.828727	0.239108
Peptoclostridium	0.505425	0.011746	0.861655	0.583435	0.640984	0.725256	0.985561	0.569127	0.352394	0.0167849	0.632994	0.427341	0.0954321	0.902318	0.50474	0.443844	0.211764	0.537693	0.960264	0.630211	0.978555	0.923887	0.1541	0.414496	0.392958	0.921902	0.678358	0.679555	0.185106	0.185848	0.516894
Romboutsia	0.936236	0.383716	0.459949	0.383507	0.326113	0.445818	0.699224	0.597615	0.419681	0.0914321	0.0267412	0.0522344	0.709749	0.0540752	0.0626567	0.0472765	0.0029462	0.471209	0.47305	0.695699	0.0391834	0.58447	0.225753	0.115891	0.46929	0.469315	0.656788	0.605527	0.945372	0.813017	0.926521
Faecalibacterium	0.50045	0.730288	0.292108	0.376599	0.780783	0.94319	0.558532	0.553356	0.50873	0.857742	0.0705613	0.571434	0.795926	0.542132	0.0931278	0.880549	0.227278	0.543152	0.306733	0.304483	0.440294	0.0883993	0.0193037	0.140732	0.441054	0.95783	0.892643	0.794202	0.993743	0.929223	0.873463
Flavonifractor	0.199684	0.605676	0.201607	0.0632682	0.164002	0.239961	0.105431	0.0890454	0.989165	0.397615	0.682412	0.484664	0.909063	0.616156	0.453444	0.820565	0.472338	0.328506	0.18324	0.289062	0.523361	0.840743	0.224965	0.829834	0.43518	0.559976	0.884623	0.375269	0.248291	0.642608	0.106401
Fournierella	0.288977	0.464828	0.861889	0.782337	0.618622	0.107553	0.121579	0.517629	0.634699	0.823563	0.599709	0.689888	0.592402	0.574881	0.535512	0.210304	0.240624	0.124198	0.0202341	0.0532004	0.238078	0.121409	0.873052	0.861816	0.47579	0.656333	0.944783	0.78402	0.486085	0.62428	0.674147
Negativibacillus	0.305344	0.744539	0.80686	0.794884	0.837143	0.3204	0.974047	0.849342	0.183932	0.530745	0.660254	0.674431	0.767086	0.142299	0.689486	0.622576	0.130265	0.0196503	0.815998	0.764027	0.976317	0.679654	0.66354	0.331941	0.74493	0.401673	0.560531	0.716448	0.566473	0.639695	0.829024
Oscillibacter	0.740101	0.373562	0.446381	0.257056	0.454137	0.459209	0.463333	0.00454565	0.234832	0.182966	0.0464875	0.499458	0.382481	0.120904	0.306037	0.757379	0.831401	0.883138	0.744776	0.883861	0.695429	0.246285	0.412633	0.510524	0.18533	0.048531	0.141429	0.189168	0.0514632	0.0532089	0.386077
Pygmaiobacter	0.104189	0.562042	0.0630073	0.0245693	0.0237907	0.234065	0.376032	0.271273	0.742913	0.355289	0.635594	0.25681	0.440631	0.859629	0.550944	0.78431	0.468873	0.0248388	0.0404421	0.0729788	0.920207	NA	NA	NA	NA	0.322899	0.302276	0.964441	0.277482	0.243309	0.982428
Ruminiclostridium 6	0.12455	0.611953	0.313065	0.163504	0.536694	0.15882	0.993682	0.070396	0.858121	0.640681	0.267943	0.523227	0.674055	0.502363	0.549105	0.0865157	0.977233	0.866533	0.785461	0.493614	0.105083	0.966814	0.929129	0.891588	0.470755	0.13001	0.299368	0.670528	0.252155	0.470006	0.605168
Ruminiclostridium 9	0.591632	0.441505	0.134433	0.0340862	0.158357	0.88109	0.714169	0.653494	0.987596	0.239527	0.729743	0.468892	0.610664	0.859478	0.597149	0.779702	0.866103	0.476572	0.20092	0.263813	0.903648	0.865506	0.0842274	0.641984	0.606606	0.555717	0.579142	0.804088	0.953505	0.722615	0.962778
Ruminococcaceae NK4A214 group	0.355516	0.102597	0.349222	0.941334	0.921463	0.686016	0.931445	0.0168621	0.585937	0.929405	0.340423	0.942474	0.577593	0.746875	0.50433	0.956174	0.0175087	0.532041	0.717407	0.938082	0.00519992	0.0626479	0.0921432	0.0678482	0.947441	0.428447	0.488367	0.516988	0.945955	0.881187	0.82838
Ruminococcaceae UCG-002	0.906619	0.703709	0.520099	0.696657	0.939342	0.631489	0.590796	0.0354564	0.431553	0.752178	0.0167875	0.68989	0.561812	0.590951	0.133403	0.722942	0.071001	0.74958	0.83172	0.562199	0.0324879	0.342623	0.604178	0.126751	0.847973	0.996172	0.828206	0.856833	0.730967	0.887209	0.680384
Ruminococcaceae UCG-003	0.76356	0.0766403	0.56873	0.746776	0.75727	0.322257	0.611247	0.0150095	0.787338	0.373548	0.298755	0.968361	0.25175	0.750016	0.305796	0.7826	0.0192047	0.815813	0.402909	0.823134	0.0417656	0.814979	0.300478	0.271641	0.905436	0.992202	0.633111	0.873287	0.597361	0.940902	0.481337
Ruminococcaceae UCG-005	0.106504	0.132836	0.0327885	0.103457	0.194975	0.350308	0.84165	0.00779812	0.651902	0.596556	0.0135096	0.397668	0.0701839	0.714079	0.0485207	0.287309	0.381502	0.854083	0.20022	0.184369	0.000352096	0.190706	0.326357	0.396858	0.524862	0.204506	0.216201	0.232158	0.787018	0.636842	0.696258
Ruminococcaceae UCG-010	0.261161	0.0408749	0.13748	0.494623	0.835922	0.843601	0.916571	0.0715143	0.741631	0.57578	0.112588	0.844719	0.239962	0.578866	0.125182	0.484794	0.186374	0.892661	0.420497	0.431841	0.0128879	0.241615	0.11002	0.25726	0.836628	0.50962	0.99055	0.560149	0.400554	0.823877	0.408121
Ruminococcaceae UCG-014	0.0306382	0.399359	0.169045	0.334304	0.544717	0.868058	0.508239	0.113644	0.419407	0.24001	0.0196537	0.992789	0.035097	0.284516	0.278753	0.0950674	0.645665	0.84366	0.0284163	0.0137102	0.0731622	0.516714	0.199128	0.554052	0.853023	0.997507	0.986644	0.770886	0.680965	0.838587	0.755338
Ruminococcus 1	0.506722	0.161466	0.500187	0.739841	0.669827	0.884121	0.547409	0.117852	0.596111	0.798497	0.122511	0.691826	0.184023	0.631484	0.0972909	0.122625	0.460037	0.800397	0.571385	0.37731	0.0007199	0.0903298	0.46127	0.726477	0.864145	0.314209	0.328608	0.389896	0.373645	0.34685	0.696958
Ruminococcus 2	0.515642	0.662977	0.335943	0.367892	0.400011	0.829752	0.177502	0.0239043	0.958314	0.18637	0.339459	0.659522	0.0118473	0.914864	0.873093	0.341757	0.302632	0.952124	0.330742	0.616571	0.0786774	0.945727	0.0644121	0.269843	0.138204	0.479707	0.854613	0.462555	0.514363	0.882883	0.167798
Subdoligranulum	0.934129	0.582778	0.432349	0.734383	0.9237	0.468565	0.0326497	0.319351	0.73848	0.604511	0.0811911	0.17145	0.379886	0.206045	0.405343	0.0438186	0.912645	0.371165	0.535163	0.743566	0.708652	0.774157	0.13622	0.658712	0.873944	0.334351	0.188621	0.228332	0.449663	0.269232	0.29054
UBA1819	0.236536	0.117698	0.0376221	0.152335	0.168279	0.0445275	0.934155	0.940986	0.895486	0.368427	0.126405	0.469338	0.469056	0.936637	0.199492	0.143018	0.691318	0.332319	0.684143	0.737761	0.774298	0.357357	0.0617505	0.97797	0.0290881	0.436669	0.592369	0.455552	0.418399	0.584968	0.401144
[Eubacterium] coprostanoligenes group	0.457056	0.640051	0.468213	0.609334	0.969546	0.428212	0.19042	0.0159007	0.46157	0.612488	0.106973	0.86254	0.734897	0.906186	0.279612	0.787875	0.271713	0.229615	0.769658	0.932777	0.0560508	0.495002	0.354159	0.36949	0.726222	0.725453	0.648023	0.71318	0.306832	0.276163	0.356022
uncultured...80	0.142797	0.217804	0.185986	0.421172	0.723186	0.627777	0.709734	0.0902798	0.816911	0.761972	0.0415697	0.638789	0.0738847	0.927638	0.147243	0.592428	0.219203	0.975103	0.206268	0.282462	0.0111297	0.91491	0.479181	0.282877	0.467674	0.604416	0.900541	0.962788	0.55992	0.656866	0.652715
Catenibacterium	0.161779	0.887286	0.630244	0.288974	0.215815	0.593449	0.628866	0.0243555	0.107655	0.218057	0.611682	0.956686	0.136043	0.617605	0.987402	0.967027	0.00646107	0.752015	0.560915	0.770705	0.985744	0.633831	0.911246	0.994504	0.869012	0.43359	0.23265	0.903964	0.62767	0.743907	0.670274
Erysipelotrichaceae UCG-003	0.615122	0.141241	0.0585025	0.264738	0.185732	0.00822685	0.000342587	0.935881	0.0956053	0.606674	0.855981	0.733958	0.594656	0.935679	0.423878	0.666631	0.720322	0.762106	0.141299	0.244321	0.368822	0.484471	0.893708	0.998231	0.964362	0.463821	0.446211	0.186848	0.0826015	0.116845	0.0996759
Holdemanella	0.019287	0.213996	0.283475	0.466509	0.354915	0.567933	0.0222028	0.897264	0.0168471	0.0246644	0.316641	0.74557	0.0261096	0.987865	0.848178	0.519348	0.385989	0.934204	0.506036	0.394617	0.3754	0.743027	0.245595	0.56734	0.0519774	0.519704	0.681786	0.526983	0.785688	0.366804	0.967183
Acidaminococcus	0.174045	0.189907	0.778625	0.921263	0.837282	0.646275	0.0843583	0.523449	0.093802	0.00918442	0.153755	0.961729	0.0616023	0.729255	0.52652	0.357408	0.0600203	0.212395	0.835048	0.571832	0.867294	0.820979	0.61871	0.75717	0.416811	0.846853	0.984559	0.825215	0.812082	0.841362	0.657564
Phascolarctobacterium	0.154876	0.652114	0.152039	0.147747	0.288764	0.616	0.167538	0.225152	0.325055	0.0409784	0.550803	0.304928	0.436973	0.481501	0.919211	0.897092	0.864398	0.0479928	0.433174	0.35977	0.561075	0.238907	0.0869776	0.0968729	0.661113	0.687778	0.502856	0.395765	0.769944	0.740792	0.469062
Dialister	0.615561	0.48437	0.438376	0.237888	0.380583	0.401934	0.667469	0.342943	0.828819	0.430064	0.733446	0.390624	0.744828	0.671423	0.901078	0.286597	0.551079	0.3604	0.466852	0.326461	0.202025	0.673453	0.0948544	0.0938606	0.797506	0.286102	0.95473	0.571089	0.30246	0.479058	0.108848
Megamonas	0.236067	0.780315	0.964948	0.8788	0.912263	0.599243	0.377814	0.154264	0.237686	0.221978	0.813673	0.697541	0.577146	0.867359	0.91397	0.508287	0.135431	0.198488	0.422567	0.282786	0.00344233	0.253351	0.839706	0.773187	0.35215	0.589666	0.471251	0.394257	0.955904	0.72546	0.650934
Megasphaera	0.367451	0.644891	0.233313	0.124646	0.259279	0.56535	0.203408	0.980156	0.915093	0.646948	0.952319	0.11267	0.0905086	0.12133	0.331529	0.313652	0.157282	0.771899	0.465776	0.498347	0.177602	0.145719	0.982298	0.277725	0.628326	0.240394	0.227995	0.0962923	0.477648	0.614431	0.297604
Mitsuokella	0.375388	0.126889	0.126819	0.185038	0.131261	0.394847	0.669151	0.768977	0.158347	0.0242247	0.704744	0.449714	0.0732683	0.489551	0.822516	0.172737	0.290093	0.36357	0.663886	0.473495	0.768652	0.629805	0.534058	0.257304	0.195267	0.783899	0.740697	0.4437	0.763263	0.536983	0.653428
Veillonella	0.76104	0.54299	0.547292	0.758712	0.595557	0.590795	0.530036	0.392189	0.372107	0.195146	0.256157	0.968884	0.8301	0.908051	0.136528	0.425702	0.512337	0.879702	0.114894	0.0902324	0.461248	0.413977	0.731176	0.157248	0.525656	0.611004	0.669848	0.365721	0.169488	0.194489	0.140631
Cetobacterium	0.275608	0.749371	0.792686	0.896521	0.96013	0.166914	0.727351	0.361628	0.852314	0.92699	0.500094	0.0387396	0.862879	0.166365	0.481872	0.863126	0.27546	0.1939	0.216444	0.451105	0.636444	0.12975	0.208903	0.803463	0.208336	0.98587	0.925442	0.61593	0.836508	0.780392	0.89212
Fusobacterium	0.895798	0.372831	0.357233	0.400046	0.160556	0.184949	0.303278	0.72852	0.884342	0.319305	0.586146	0.0960507	0.0167741	0.512727	0.699265	0.249548	0.900299	0.35733	0.59753	0.584865	0.426032	0.50407	0.355112	0.490931	0.0298934	0.749696	0.371299	0.771562	0.29842	0.116676	0.750998
uncultured bacterium...93	0.752813	0.842016	0.445743	0.301425	0.677535	0.871084	0.331458	0.454378	0.875441	0.266677	0.418039	0.741286	0.121903	0.427119	0.675573	0.241139	0.69577	0.293508	0.739424	0.845839	0.181143	0.727814	0.901871	0.471881	0.619655	0.906093	0.789874	0.563333	0.807546	0.897096	0.625399
Azospirillum sp. 47_25	0.47508	0.93283	0.0668714	0.025796	0.0163556	0.197036	0.304869	0.886371	0.696934	0.458839	0.782873	0.430708	0.325082	0.607648	0.848949	0.0456221	0.762377	0.319044	0.208244	0.14047	0.679343	0.62692	0.0791055	0.771609	0.112079	0.666578	0.742075	0.426981	0.300931	0.623455	0.494898
gut metagenome	0.00961637	0.574774	0.293293	0.441303	0.708085	0.678059	0.552081	0.908116	0.0477658	0.0375597	0.137514	0.937698	9.23791e-05	0.607961	0.510801	0.347046	0.601286	0.884232	0.0567794	0.0205675	0.434285	0.988618	0.814236	0.743033	0.913562	0.984086	0.764214	0.415108	0.63348	0.886079	0.463464
Bilophila	0.908274	0.204885	0.629747	0.821555	0.687436	0.95073	0.957455	0.599224	0.00301644	0.00673796	0.672995	0.522966	0.396476	0.440431	0.917471	0.483851	0.0605094	0.534825	0.653649	0.826012	0.444258	0.223279	0.97451	0.213307	0.351966	0.860246	0.921233	0.642215	0.843673	0.775378	0.978411
Desulfovibrio	0.681915	0.342363	0.465959	0.990426	0.520998	0.071977	0.0251305	0.0977025	0.343163	0.319096	0.363535	0.394868	0.940345	0.417345	0.114672	0.818883	0.473397	0.256861	0.93117	0.906421	0.0955933	0.28693	0.0835139	0.116363	0.543105	0.753947	0.658597	0.711261	0.488798	0.440182	0.392263
Aeromonas	0.896229	0.639147	0.661046	0.434312	0.643756	0.676004	0.931632	0.40218	0.31299	0.695373	0.241393	0.646813	0.664344	0.586812	0.161755	0.114426	0.336671	0.724619	0.749157	0.736914	0.0317767	0.739921	0.179502	0.359066	0.152668	0.304081	0.742943	0.605581	0.310435	0.25227	0.56797
Succinivibrio	0.956635	0.388499	0.969998	0.709415	0.684474	0.606982	0.939021	0.874675	0.35269	0.163228	0.398923	0.879832	0.221566	0.86925	0.794342	0.432861	0.35122	0.486977	0.566901	0.917649	0.979559	0.505403	0.29908	0.692326	0.868896	0.14464	0.21051	0.0677743	0.500143	0.642931	0.549148
Parasutterella	0.681152	0.89007	0.938587	0.772578	0.790345	0.11826	0.731801	0.634557	0.457338	0.353288	0.640841	0.826749	0.415209	0.653957	0.8821	0.312271	0.703389	0.890727	0.576607	0.389232	0.594833	0.574948	0.778279	0.89304	0.235233	0.601984	0.152548	0.469709	0.644455	0.222495	0.993091
Sutterella	0.998555	0.0193963	0.767718	0.220859	0.758371	0.688897	0.122109	0.699459	0.0872126	0.0191836	0.937751	0.224665	0.286451	0.1132	0.4985	0.555425	0.362915	0.436913	0.375259	0.205605	0.747592	0.897667	0.723327	0.611931	0.728313	0.782431	0.184619	0.984633	0.821164	0.573255	0.850741
Citrobacter	0.948148	0.124949	0.216963	0.0597217	0.127749	0.877754	0.73515	0.306415	0.284859	0.451184	0.894703	0.275067	0.587679	0.602374	0.259693	0.242628	0.0864765	0.717893	0.699257	0.683937	0.132119	0.952746	0.560701	0.86218	0.322682	0.275529	0.549049	0.758845	0.646212	0.889301	0.297112
Enterobacter	0.389286	0.436148	0.962653	0.376705	0.990615	0.345084	0.919976	0.920466	0.830177	0.508575	0.108262	0.297048	0.243048	0.608524	0.0364291	0.272448	0.396478	0.757793	0.429012	0.367358	0.263163	0.561152	0.999541	0.61678	0.766771	0.829697	0.976268	0.502306	0.79112	0.57563	0.242186
Escherichia-Shigella	0.322994	0.0782431	0.978466	0.418479	0.568085	0.836751	0.562469	0.143447	0.428241	0.954855	0.962695	0.919119	0.756441	0.614449	0.823444	0.921822	0.268764	0.65065	0.572853	0.970337	0.686319	0.368847	0.131833	0.196121	0.374645	0.572735	0.721473	0.64143	0.171734	0.254614	0.117689
Klebsiella	0.0698311	0.654421	0.388246	0.290441	0.567961	0.98993	0.0923048	0.40949	0.481418	0.0849074	0.610993	0.395455	0.945226	0.381032	0.743312	0.279257	0.057552	0.691978	0.432585	0.335568	0.0153891	0.954029	0.694478	0.554479	0.826884	0.0303154	0.0852755	0.0226866	0.27699	0.385096	0.0347571
Plesiomonas	0.0368562	0.341122	0.911891	0.647521	0.734931	0.728728	0.421838	0.615316	0.00456974	0.00859732	0.224215	0.0875429	0.0872156	0.0308963	0.801904	0.790895	0.818402	0.899632	0.603649	0.478897	0.185113	0.729082	0.455131	0.522976	0.96069	0.435218	0.316414	0.942801	0.30981	0.0634017	0.719276
Haemophilus	0.214745	0.262819	0.720783	0.935629	0.843997	0.0148305	0.381444	0.828305	0.0511167	0.0552883	0.510404	0.640891	0.793735	0.462912	0.242173	0.272334	0.549666	0.888745	0.102469	0.0722531	0.637911	0.0525081	0.675347	0.083597	0.727378	0.971804	0.606645	0.616288	0.499746	0.463518	0.269221
Necropsobacter	0.0947847	0.104304	0.733046	0.180739	0.134665	0.104794	0.190832	0.201767	0.460368	0.515668	0.12912	0.411568	0.12137	0.159958	0.136526	0.113006	0.123739	0.384312	0.608502	0.313395	0.330738	NA	NA	NA	NA	0.0868078	0.0957701	0.0959345	0.445339	0.371466	0.58151
Pasteurella	0.44654	0.401098	0.367778	0.151936	0.138816	0.147419	0.950525	0.201767	0.460368	0.515668	NA	0.0988753	NA	NA	NA	0.488928	0.912037	0.0865744	0.179913	0.28758	0.428455	NA	NA	NA	NA	0.13349	0.138808	NA	0.124949	0.138313	NA
Acinetobacter	0.675354	0.201711	0.631874	0.97832	0.701766	0.835339	0.703458	0.152693	0.616468	0.925655	0.324223	0.940997	0.483386	0.945573	0.418398	0.222729	0.0216784	0.11291	0.705929	0.894184	0.891162	0.12975	0.618259	0.0911535	0.0907584	0.588958	0.753413	0.793137	0.978279	0.905049	0.727993
Pseudomonas	0.687403	0.404056	0.978996	0.465201	0.486738	0.158447	0.246997	0.538018	0.601782	0.923846	0.698086	0.424276	0.868233	0.364209	0.684946	0.950308	0.648575	0.651996	0.0801335	0.118336	0.80861	0.361794	0.87818	0.46865	0.646345	0.486639	0.511514	0.911253	0.0466254	0.0465945	0.215057
uncultured...112	0.324375	0.151304	0.055765	0.229509	0.177881	0.982308	0.937379	0.404163	0.154989	0.331654	0.197649	0.129895	0.0261533	0.287822	0.161784	0.36722	0.931327	0.60986	0.25839	0.267174	0.153249	0.447882	0.553786	0.724887	0.859549	0.0847864	0.15743	0.203736	0.744529	0.810977	0.485799
Akkermansia	0.471312	0.124817	0.187203	0.473094	0.55814	0.226592	0.18503	0.818426	0.0261955	0.0658795	0.483327	0.444787	0.0197585	0.342224	0.724497	0.531709	0.707081	0.224777	0.320428	0.1171	0.454727	0.0274517	0.0584766	0.0124056	0.795178	0.826091	0.667841	0.471858	0.418104	0.906027	0.919314
