# Supplementary material for: Gut Microbiota Profiles of Treated Metabolic Syndrome Patients and their Relationship with Metabolic Health
Source: Sci Rep. 2020 Jun 22;10:10085. doi: 10.1038/s41598-020-67078-3 (PMC7308281; doi:10.1038/s41598-020-67078-3)
Supplement: Supplementary file 7 — Dataset 6. [file 41598_2020_67078_MOESM7_ESM.xlsx]

## Sheet: All
Supplementary Data 6. Correlation analysis of clinical parameters using spearman correlation among all MetS patients (N=111)
R-Value	age	ht	wt	BMI	wc	sbp	dbp	pulse	smoke	alcohol	TG	TC	HDL	LDL	VLDL	glucose	HbA1C	FGF21	insulin	HOMA	MOCA_score	IL_18	IL_1B	NLRP3	GAPDH	pNN50	pNN50a	pNN50b	BB50	BB50a	BB50b
age	1	-0.169259	-0.313732	-0.284724	-0.118697	0.127178	-0.223923	-0.0422199	-0.112806	-0.231625	-0.127602	-0.153727	0.196969	-0.272206	-0.0325841	-0.0650033	-0.204591	0.0895996	-0.264528	-0.245271	-0.216867	0.0841561	-0.140256	-0.272446	-0.0276309	0.0615981	0.0464499	0.0989762	0.0207315	0.0246947	0.0869022
ht	-0.169259	1	0.405044	-0.00828084	0.191784	-0.0739891	0.11601	-0.0478001	0.324275	0.437008	0.0320534	-0.162008	-0.289487	-0.0721779	0.0547919	0.0663298	-0.0788874	-0.176305	0.236479	0.209679	0.114128	-0.245199	-0.224308	-0.180763	0.170577	-0.164629	-0.18094	-0.110342	-0.121162	-0.136725	-0.0599775
wt	-0.313732	0.405044	1	0.890397	0.879856	0.049854	0.335199	0.0861412	0.0505702	0.157595	0.111484	-0.179763	-0.254607	-0.100038	0.0486172	0.293017	0.169608	-0.0708513	0.499989	0.470987	0.228544	-0.140349	-0.147867	-0.0787731	0.138321	-0.0883475	-0.127748	-0.0978345	-0.0620204	-0.076623	-0.0854028
BMI	-0.284724	-0.00828084	0.890397	1	0.885568	0.0867246	0.350617	0.135563	-0.0913416	-0.0120838	0.116843	-0.13469	-0.162221	-0.0852235	0.0166653	0.288283	0.200017	0.0137865	0.426822	0.407277	0.190316	-0.0170363	-0.106125	-0.041781	0.16466	-0.0417989	-0.0612335	-0.0761119	-0.0430587	-0.0490758	-0.101704
wc	-0.118697	0.191784	0.879856	0.885568	1	0.0824463	0.320515	0.147221	0.0155555	0.0163756	0.00848958	-0.222753	-0.172707	-0.202304	-0.0948628	0.235639	0.225677	-0.0341583	0.367959	0.359685	0.133727	-0.00881135	-0.211619	-0.149344	0.190087	-0.0753414	-0.101191	-0.105013	-0.0469289	-0.072999	-0.132958
sbp	0.127178	-0.0739891	0.049854	0.0867246	0.0824463	1	0.545519	-0.0704024	0.034759	-0.0959333	0.120249	-0.0789696	-0.215771	0.0492157	0.0548965	0.203284	0.0945842	0.189362	0.122483	0.1468	-0.0201764	-0.0233115	-0.214787	-0.18469	0.229444	0.0795268	0.0293254	0.0219696	-0.0051411	-0.0285784	-0.0170785
dbp	-0.223923	0.11601	0.335199	0.350617	0.320515	0.545519	1	0.200142	0.0137468	0.138088	-0.0408904	-0.107674	-0.250889	-0.020872	-0.213558	0.134126	0.0660132	-0.0280094	0.291298	0.284598	0.190308	-0.268426	-0.233812	-0.217426	0.0932547	0.0597903	0.0178166	0.0124411	0.00116467	-0.056946	-0.0477781
pulse	-0.0422199	-0.0478001	0.0861412	0.135563	0.147221	-0.0704024	0.200142	1	-0.0642738	-0.1016	-0.23253	-0.225129	-0.05424	-0.275005	-0.243093	-0.0992225	0.134768	-0.144973	0.0279698	0.0356979	0.105279	-0.214302	-0.0436225	0.0357283	-0.2355	-0.0520526	-0.167575	-0.0985741	-0.128692	-0.219434	-0.219857
smoke	-0.112806	0.324275	0.0505702	-0.0913416	0.0155555	0.034759	0.0137468	-0.0642738	1	0.465223	0.208525	0.0243005	-0.264563	0.0293225	0.161478	0.0674662	-0.0105785	0.0191137	0.0308929	0.059306	0.022152	-0.0925545	-0.0952148	-0.0865087	0.22168	-0.131562	-0.0968604	-0.157886	-0.0805126	-0.125734	-0.114984
alcohol	-0.231625	0.437008	0.157595	-0.0120838	0.0163756	-0.0959333	0.138088	-0.1016	0.465223	1	0.138101	-0.0828868	-0.273265	0.0114388	0.109309	0.0498557	-0.15408	-0.0488558	0.146357	0.119359	0.0760623	-0.324376	-0.234201	-0.234884	0.239685	-0.228373	-0.165561	-0.244363	-0.167567	-0.166544	-0.17555
TG	-0.127602	0.0320534	0.111484	0.116843	0.00848958	0.120249	-0.0408904	-0.23253	0.208525	0.138101	1	0.257852	-0.539091	0.336261	0.993555	0.296904	0.200579	0.410917	0.202597	0.289462	-0.0277538	0.217253	0.118345	0.198412	0.0164881	0.00115791	-0.0445456	-0.0384465	-0.0548658	-0.0579183	0.0208816
TC	-0.153727	-0.162008	-0.179763	-0.13469	-0.222753	-0.0789696	-0.107674	-0.225129	0.0243005	-0.0828868	0.257852	1	0.219656	0.880848	0.343452	-0.0332627	-0.0572104	-0.0506194	-0.0680941	-0.0418138	-0.109154	0.0339683	-0.1382	-0.106962	-0.270844	0.132294	0.0430822	0.136503	0.152269	0.0458956	0.218784
HDL	0.196969	-0.289487	-0.254607	-0.162221	-0.172707	-0.215771	-0.250889	-0.05424	-0.264563	-0.273265	-0.539091	0.219656	1	0.016998	-0.47944	-0.301921	-0.253243	-0.198637	-0.289231	-0.387624	-0.0309874	-0.0865218	0.0990425	0.0110783	-0.283371	0.11219	0.180672	0.168251	0.125245	0.180464	0.135947
LDL	-0.272206	-0.0721779	-0.100038	-0.0852235	-0.202304	0.0492157	-0.020872	-0.275005	0.0293225	0.0114388	0.336261	0.880848	0.016998	1	0.395608	0.0564886	0.0145428	-0.0113536	-0.0273622	0.00459426	-0.0103579	0.0855467	-0.20457	-0.0382883	-0.159972	0.0433747	-0.0484571	0.0559199	0.0494805	-0.0244641	0.16477
VLDL	-0.0325841	0.0547919	0.0486172	0.0166653	-0.0948628	0.0548965	-0.213558	-0.243093	0.161478	0.109309	0.993555	0.343452	-0.47944	0.395608	1	0.301854	0.173479	0.390077	0.176703	0.288599	-0.0155328	0.231797	0.162956	0.193678	-0.132597	-0.0450363	-0.117167	-0.0875644	-0.0885956	-0.0835611	-0.0705649
glucose	-0.0650033	0.0663298	0.293017	0.288283	0.235639	0.203284	0.134126	-0.0992225	0.0674662	0.0498557	0.296904	-0.0332627	-0.301921	0.0564886	0.301854	1	0.489838	0.140797	0.0945404	0.253682	-0.141141	0.068828	0.0251443	0.0310096	0.221946	0.0299422	0.00313801	0.0519747	-0.11742	-0.155686	0.0367025
HbA1C	-0.204591	-0.0788874	0.169608	0.200017	0.225677	0.0945842	0.0660132	0.134768	-0.0105785	-0.15408	0.200579	-0.0572104	-0.253243	0.0145428	0.173479	0.489838	1	0.197463	0.0285365	0.177536	-0.119445	0.283922	0.426829	0.349318	-0.0747428	0.0417434	0.0303222	0.031058	-0.0688359	-0.115215	-0.0554514
FGF21	0.0895996	-0.176305	-0.0708513	0.0137865	-0.0341583	0.189362	-0.0280094	-0.144973	0.0191137	-0.0488558	0.410917	-0.0506194	-0.198637	-0.0113536	0.390077	0.140797	0.197463	1	-0.0835553	0.0149101	-0.224976	0.325671	0.0669825	-0.0150108	-0.187403	0.0575184	0.014599	0.0302137	0.00772757	0.0458849	0.0382272
insulin	-0.264528	0.236479	0.499989	0.426822	0.367959	0.122483	0.291298	0.0279698	0.0308929	0.146357	0.202597	-0.0680941	-0.289231	-0.0273622	0.176703	0.0945404	0.0285365	-0.0835553	1	0.943538	0.196869	-0.0511004	-0.0953364	0.142073	0.0751668	-0.0472096	-0.0138133	-0.107937	-0.000781396	0.0285227	-0.0459443
HOMA	-0.245271	0.209679	0.470987	0.407277	0.359685	0.1468	0.284598	0.0356979	0.059306	0.119359	0.289462	-0.0418138	-0.387624	0.00459426	0.288599	0.253682	0.177536	0.0149101	0.943538	1	0.161651	0.0498241	0.0536636	0.213961	0.0593706	-0.047474	-0.0589924	-0.135148	0.0078857	-0.00306644	-0.0716188
MOCA_score	-0.216867	0.114128	0.228544	0.190316	0.133727	-0.0201764	0.190308	0.105279	0.022152	0.0760623	-0.0277538	-0.109154	-0.0309874	-0.0103579	-0.0155328	-0.141141	-0.119445	-0.224976	0.196869	0.161651	1	-0.170504	-0.0371855	0.121447	-0.00254514	0.0396702	0.0592655	0.00781508	0.0071463	-0.0319768	-0.0797148
IL_18	0.0841561	-0.245199	-0.140349	-0.0170363	-0.00881135	-0.0233115	-0.268426	-0.214302	-0.0925545	-0.324376	0.217253	0.0339683	-0.0865218	0.0855467	0.231797	0.068828	0.283922	0.325671	-0.0511004	0.0498241	-0.170504	1	0.52594	0.557153	0.106503	0.224346	0.495883	0.317094	0.10963	0.261268	0.193816
IL_1B	-0.140256	-0.224308	-0.147867	-0.106125	-0.211619	-0.214787	-0.233812	-0.0436225	-0.0952148	-0.234201	0.118345	-0.1382	0.0990425	-0.20457	0.162956	0.0251443	0.426829	0.0669825	-0.0953364	0.0536636	-0.0371855	0.52594	1	0.760138	0.0294785	0.0321473	0.405154	0.127613	0.0133375	0.103879	-0.071445
NLRP3	-0.272446	-0.180763	-0.0787731	-0.041781	-0.149344	-0.18469	-0.217426	0.0357283	-0.0865087	-0.234884	0.198412	-0.106962	0.0110783	-0.0382883	0.193678	0.0310096	0.349318	-0.0150108	0.142073	0.213961	0.121447	0.557153	0.760138	1	0.24613	0.0981704	0.401034	0.139996	0.0198545	0.188521	0.003461
GAPDH	-0.0276309	0.170577	0.138321	0.16466	0.190087	0.229444	0.0932547	-0.2355	0.22168	0.239685	0.0164881	-0.270844	-0.283371	-0.159972	-0.132597	0.221946	-0.0747428	-0.187403	0.0751668	0.0593706	-0.00254514	0.106503	0.0294785	0.24613	1	0.142135	0.138957	0.106521	0.142978	0.0881465	0.245143
pNN50	0.0615981	-0.164629	-0.0883475	-0.0417989	-0.0753414	0.0795268	0.0597903	-0.0520526	-0.131562	-0.228373	0.00115791	0.132294	0.11219	0.0433747	-0.0450363	0.0299422	0.0417434	0.0575184	-0.0472096	-0.047474	0.0396702	0.224346	0.0321473	0.0981704	0.142135	1	0.952268	0.971087	0.913163	0.887506	0.861871
pNN50a	0.0464499	-0.18094	-0.127748	-0.0612335	-0.101191	0.0293254	0.0178166	-0.167575	-0.0968604	-0.165561	-0.0445456	0.0430822	0.180672	-0.0484571	-0.117167	0.00313801	0.0303222	0.014599	-0.0138133	-0.0589924	0.0592655	0.495883	0.405154	0.401034	0.138957	0.952268	1	0.867343	0.846627	0.912767	0.722623
pNN50b	0.0989762	-0.110342	-0.0978345	-0.0761119	-0.105013	0.0219696	0.0124411	-0.0985741	-0.157886	-0.244363	-0.0384465	0.136503	0.168251	0.0559199	-0.0875644	0.0519747	0.031058	0.0302137	-0.107937	-0.135148	0.00781508	0.317094	0.127613	0.139996	0.106521	0.971087	0.867343	1	0.893939	0.815958	0.900336
BB50	0.0207315	-0.121162	-0.0620204	-0.0430587	-0.0469289	-0.0051411	0.00116467	-0.128692	-0.0805126	-0.167567	-0.0548658	0.152269	0.125245	0.0494805	-0.0885956	-0.11742	-0.0688359	0.00772757	-0.000781396	0.0078857	0.0071463	0.10963	0.0133375	0.0198545	0.142978	0.913163	0.846627	0.893939	1	0.949842	0.96792
BB50a	0.0246947	-0.136725	-0.076623	-0.0490758	-0.072999	-0.0285784	-0.056946	-0.219434	-0.125734	-0.166544	-0.0579183	0.0458956	0.180464	-0.0244641	-0.0835611	-0.155686	-0.115215	0.0458849	0.0285227	-0.00306644	-0.0319768	0.261268	0.103879	0.188521	0.0881465	0.887506	0.912767	0.815958	0.949842	1	0.850483
BB50b	0.0869022	-0.0599775	-0.0854028	-0.101704	-0.132958	-0.0170785	-0.0477781	-0.219857	-0.114984	-0.17555	0.0208816	0.218784	0.135947	0.16477	-0.0705649	0.0367025	-0.0554514	0.0382272	-0.0459443	-0.0716188	-0.0797148	0.193816	-0.071445	0.003461	0.245143	0.861871	0.722623	0.900336	0.96792	0.850483	1
P-Value	age	ht	wt	BMI	wc	sbp	dbp	pulse	smoke	alcohol	TG	TC	HDL	LDL	VLDL	glucose	HbA1C	FGF21	insulin	HOMA	MOCA_score	IL_18	IL_1B	NLRP3	GAPDH	pNN50	pNN50a	pNN50b	BB50	BB50a	BB50b
age	NA	0.0757479	0.000799329	0.0024557	0.214683	0.183471	0.0181497	0.659955	0.238479	0.0144429	0.210529	0.113902	0.0440151	0.00456231	0.785838	0.505919	0.0328436	0.38787	0.00998224	0.0171866	0.0338085	0.600886	0.38177	0.0848294	0.863842	0.580126	0.690302	0.39177	0.847962	0.824624	0.449325
ht	0.0757479	NA	1.03554e-05	0.931261	0.0437528	0.440258	0.225319	0.61835	0.000516412	1.6233e-06	0.754036	0.0954801	0.00274211	0.460023	0.647577	0.497258	0.414852	0.0874362	0.0217488	0.0425276	0.268211	0.122302	0.158572	0.258054	0.286293	0.136945	0.117772	0.339412	0.260804	0.21775	0.601931
wt	0.000799329	1.03554e-05	NA	0	0	0.603327	0.000322917	0.368678	0.598126	0.0985533	0.274443	0.0639156	0.0087657	0.305258	0.685073	0.00219194	0.0778762	0.495056	2.88466e-07	1.66102e-06	0.0251128	0.381454	0.356206	0.624447	0.388439	0.42706	0.271446	0.397282	0.565943	0.491141	0.457216
BMI	0.0024557	0.931261	0	NA	0	0.365432	0.000161516	0.156005	0.340365	0.899831	0.251888	0.166608	0.0982619	0.382776	0.889494	0.00260216	0.0370437	0.894509	1.78732e-05	4.62225e-05	0.063269	0.915805	0.509005	0.795351	0.303584	0.707516	0.599258	0.510596	0.690383	0.659512	0.375605
wc	0.214683	0.0437528	0	0	NA	0.389646	0.000604585	0.123093	0.871273	0.86455	0.933879	0.0211014	0.0781033	0.0366424	0.427988	0.0145515	0.0182996	0.742441	0.000263627	0.000370066	0.193968	0.956396	0.184106	0.351371	0.233888	0.49844	0.38442	0.363385	0.66416	0.511925	0.245864
sbp	0.183471	0.440258	0.603327	0.365432	0.389646	NA	5.96762e-10	0.462796	0.717223	0.316541	0.238235	0.418781	0.0270608	0.614671	0.646948	0.0357232	0.327926	0.0660761	0.23957	0.157981	0.845301	0.884971	0.177473	0.247682	0.149005	0.474814	0.801451	0.849582	0.962084	0.797591	0.88202
dbp	0.0181497	0.225319	0.000322917	0.000161516	0.000604585	5.96762e-10	NA	0.0351943	0.886133	0.148371	0.689328	0.269627	0.00983702	0.831024	0.0716665	0.168405	0.495241	0.787591	0.00439256	0.00543425	0.0632801	0.0897135	0.141208	0.17208	0.561967	0.591312	0.878588	0.914481	0.991407	0.609106	0.677857
pulse	0.659955	0.61835	0.368678	0.156005	0.123093	0.462796	0.0351943	NA	0.502734	0.288666	0.0212188	0.0197316	0.582631	0.00414701	0.0396297	0.309238	0.162358	0.160994	0.789006	0.732665	0.307327	0.178478	0.786537	0.824494	0.138277	0.640252	0.147918	0.393706	0.232105	0.0462408	0.0530996
smoke	0.238479	0.000516412	0.598126	0.340365	0.871273	0.717223	0.886133	0.502734	NA	2.68269e-07	0.0393495	0.803786	0.00638579	0.764317	0.17538	0.489901	0.913065	0.854133	0.76755	0.570171	0.83037	0.564921	0.55374	0.590711	0.163636	0.235791	0.405198	0.170249	0.455856	0.257372	0.31613
alcohol	0.0144429	1.6233e-06	0.0985533	0.899831	0.86455	0.316541	0.148371	0.288666	2.68269e-07	NA	0.17507	0.396004	0.00479477	0.906909	0.360703	0.610072	0.109673	0.638238	0.159253	0.251858	0.461389	0.0385361	0.140528	0.13934	0.131204	0.0378428	0.152919	0.0322107	0.118641	0.132374	0.124209
TG	0.210529	0.754036	0.274443	0.251888	0.933879	0.238235	0.689328	0.0212188	0.0393495	0.17507	NA	0.0112008	1.45704e-08	0.000711158	0	0.00330878	0.0488456	0.000125708	0.0696944	0.00876644	0.803312	0.224567	0.511863	0.268341	0.927436	0.992243	0.718323	0.755591	0.635551	0.626455	0.86477
TC	0.113902	0.0954801	0.0639156	0.166608	0.0211014	0.418781	0.269627	0.0197316	0.803786	0.396004	0.0112008	NA	0.0250636	0	0.00313998	0.738718	0.560223	0.633712	0.523664	0.69557	0.300316	0.835165	0.395088	0.51123	0.0909494	0.239066	0.71551	0.242898	0.161634	0.684115	0.0575943
HDL	0.0440151	0.00274211	0.0087657	0.0982619	0.0781033	0.0270608	0.00983702	0.582631	0.00638579	0.00479477	1.45704e-08	0.0250636	NA	0.863355	2.03548e-05	0.00215174	0.00949241	0.0620284	0.00627398	0.000190549	0.771868	0.595518	0.543165	0.945909	0.0764137	0.324928	0.128826	0.151873	0.256307	0.11149	0.244842
LDL	0.00456231	0.460023	0.305258	0.382776	0.0366424	0.614671	0.831024	0.00414701	0.764317	0.906909	0.000711158	0	0.863355	NA	0.00058267	0.570882	0.882375	0.914937	0.797951	0.965721	0.921937	0.599686	0.205431	0.814548	0.324115	0.70244	0.683927	0.633704	0.65292	0.829454	0.15492
VLDL	0.785838	0.647577	0.685073	0.889494	0.427988	0.646948	0.0716665	0.0396297	0.17538	0.360703	0	0.00313998	2.03548e-05	0.00058267	NA	0.0110994	0.14795	0.000921931	0.146376	0.0161768	0.897701	0.217752	0.389571	0.305131	0.484865	0.758637	0.443374	0.571936	0.52814	0.563985	0.645072
glucose	0.505919	0.497258	0.00219194	0.00260216	0.0145515	0.0357232	0.168405	0.309238	0.489901	0.610072	0.00330878	0.738718	0.00215174	0.570882	0.0110994	NA	1.13711e-07	0.183127	0.375435	0.0158389	0.179598	0.673022	0.877604	0.84935	0.168687	0.792045	0.978831	0.66009	0.284512	0.167894	0.75457
HbA1C	0.0328436	0.414852	0.0778762	0.0370437	0.0182996	0.327926	0.495241	0.162358	0.913065	0.109673	0.0488456	0.560223	0.00949241	0.882375	0.14795	1.13711e-07	NA	0.0577964	0.787141	0.0904432	0.251513	0.0720201	0.00538513	0.0251819	0.642334	0.711373	0.797596	0.791382	0.528849	0.305727	0.634239
FGF21	0.38787	0.0874362	0.495056	0.894509	0.742441	0.0660761	0.787591	0.160994	0.854133	0.638238	0.000125708	0.633712	0.0620284	0.914937	0.000921931	0.183127	0.0577964	NA	0.425873	0.887198	0.0301491	0.040297	0.68132	0.926753	0.246883	0.641286	0.911086	0.815673	0.948265	0.710223	0.766122
insulin	0.00998224	0.0217488	2.88466e-07	1.78732e-05	0.000263627	0.23957	0.00439256	0.789006	0.76755	0.159253	0.0696944	0.523664	0.00627398	0.797951	0.146376	0.375435	0.787141	0.425873	NA	0	0.0585692	0.754172	0.558429	0.381844	0.644817	0.704416	0.916573	0.407671	0.994802	0.818775	0.722896
HOMA	0.0171866	0.0425276	1.66102e-06	4.62225e-05	0.000370066	0.157981	0.00543425	0.732665	0.570171	0.251858	0.00876644	0.69557	0.000190549	0.965721	0.0161768	0.0158389	0.0904432	0.887198	0	NA	0.121617	0.760128	0.742252	0.184936	0.715927	0.702837	0.654348	0.299047	0.947583	0.980352	0.580153
MOCA_score	0.0338085	0.268211	0.0251128	0.063269	0.193968	0.845301	0.0632801	0.307327	0.83037	0.461389	0.803312	0.300316	0.771868	0.921937	0.897701	0.179598	0.251513	0.0301491	0.0585692	0.121617	NA	0.292848	0.8198	0.455359	0.987564	0.746216	0.647267	0.951527	0.952152	0.79574	0.531219
IL_18	0.600886	0.122302	0.381454	0.915805	0.956396	0.884971	0.0897135	0.178478	0.564921	0.0385361	0.224567	0.835165	0.595518	0.599686	0.217752	0.673022	0.0720201	0.040297	0.754172	0.760128	0.292848	NA	0.000413072	0.000154521	0.507491	0.225009	0.0099869	0.0937266	0.537104	0.155696	0.304779
IL_1B	0.38177	0.158572	0.356206	0.509005	0.184106	0.177473	0.141208	0.786537	0.55374	0.140528	0.511863	0.395088	0.543165	0.205431	0.389571	0.877604	0.00538513	0.68132	0.558429	0.742252	0.8198	0.000413072	NA	8.17928e-09	0.854832	0.863691	0.040045	0.509449	0.940322	0.578134	0.707532
NLRP3	0.0848294	0.258054	0.624447	0.795351	0.351371	0.247682	0.17208	0.824494	0.590711	0.13934	0.268341	0.51123	0.945909	0.814548	0.305131	0.84935	0.0251819	0.926753	0.381844	0.184936	0.455359	0.000154521	8.17928e-09	NA	0.120846	0.599305	0.0423117	0.46887	0.911259	0.309797	0.985518
GAPDH	0.863842	0.286293	0.388439	0.303584	0.233888	0.149005	0.561967	0.138277	0.163636	0.131204	0.927436	0.0909494	0.0764137	0.324115	0.484865	0.168687	0.642334	0.246883	0.644817	0.715927	0.987564	0.507491	0.854832	0.120846	NA	0.44562	0.498411	0.582342	0.419856	0.637262	0.191662
pNN50	0.580126	0.136945	0.42706	0.707516	0.49844	0.474814	0.591312	0.640252	0.235791	0.0378428	0.992243	0.239066	0.324928	0.70244	0.758637	0.792045	0.711373	0.641286	0.704416	0.702837	0.746216	0.225009	0.863691	0.599305	0.44562	NA	0	0	0	0	0
pNN50a	0.690302	0.117772	0.271446	0.599258	0.38442	0.801451	0.878588	0.147918	0.405198	0.152919	0.718323	0.71551	0.128826	0.683927	0.443374	0.978831	0.797596	0.911086	0.916573	0.654348	0.647267	0.0099869	0.040045	0.0423117	0.498411	0	NA	0	0	0	1.12488e-12
pNN50b	0.39177	0.339412	0.397282	0.510596	0.363385	0.849582	0.914481	0.393706	0.170249	0.0322107	0.755591	0.242898	0.151873	0.633704	0.571936	0.66009	0.791382	0.815673	0.407671	0.299047	0.951527	0.0937266	0.509449	0.46887	0.582342	0	0	NA	0	0	0
BB50	0.847962	0.260804	0.565943	0.690383	0.66416	0.962084	0.991407	0.232105	0.455856	0.118641	0.635551	0.161634	0.256307	0.65292	0.52814	0.284512	0.528849	0.948265	0.994802	0.947583	0.952152	0.537104	0.940322	0.911259	0.419856	0	0	0	NA	0	0
BB50a	0.824624	0.21775	0.491141	0.659512	0.511925	0.797591	0.609106	0.0462408	0.257372	0.132374	0.626455	0.684115	0.11149	0.829454	0.563985	0.167894	0.305727	0.710223	0.818775	0.980352	0.79574	0.155696	0.578134	0.309797	0.637262	0	0	0	0	NA	0
BB50b	0.449325	0.601931	0.457216	0.375605	0.245864	0.88202	0.677857	0.0530996	0.31613	0.124209	0.86477	0.0575943	0.244842	0.15492	0.645072	0.75457	0.634239	0.766122	0.722896	0.580153	0.531219	0.304779	0.707532	0.985518	0.191662	0	1.12488e-12	0	0	0	NA

## Sheet: ET-1
Supplementary Data 6. Correlation analysis of clinical parameters using spearman correlation among enterotype 1 MetS patients
R-Value	age	ht	wt	BMI	wc	sbp	dbp	pulse	smoke	alcohol	TG	TC	HDL	LDL	VLDL	glucose	HbA1C	FGF21	insulin	HOMA	MOCA_score	IL_18	IL_1B	NLRP3	GAPDH	pNN50	pNN50a	pNN50b	BB50	BB50a	BB50b
age	1	-0.433935	-0.292574	-0.138479	-0.0658624	0.424914	-0.0877299	-0.158515	-0.198542	-0.394602	-0.248159	-0.0786641	0.322801	-0.26128	-0.171931	-0.00212739	-0.273273	0.222725	-0.380695	-0.317293	-0.352884	-0.0317473	-0.0141099	-0.33511	0.479736	0.236186	0.195282	0.14994	-0.0208822	0.0898378	0.0122605
ht	-0.433935	1	0.368628	0.0239913	0.160965	-0.371604	0.209687	0.1208	0.203205	0.501213	0.0526612	-0.198322	-0.280652	-0.211531	0.0910843	-0.0221448	-0.0958696	-0.0587292	0.210237	0.182882	0.0713806	0.0245616	0.350879	0.445617	0.0701759	-0.185624	-0.124831	-0.0798287	-0.0649526	-0.0562873	0.0842545
wt	-0.292574	0.368628	1	0.898226	0.881818	0.0226128	0.492435	0.359032	-0.0744259	0.0688069	0.0440022	-0.649346	-0.424469	-0.473556	0.0678921	0.282514	0.296336	-0.0949033	0.517649	0.477264	0.450189	0.237762	0.356643	0.643357	0.0559441	-0.0532906	-0.150598	0.0106092	-0.0607378	-0.100546	-0.0788871
BMI	-0.138479	0.0239913	0.898226	1	0.893843	0.209693	0.469018	0.337313	-0.152061	-0.0884525	-0.0109343	-0.588781	-0.28127	-0.383703	0.0292382	0.299478	0.312893	-0.0751414	0.407632	0.371182	0.50619	0.312283	0.301756	0.23158	0.189475	-0.00137447	-0.0819673	0.0530549	-0.133653	-0.146521	-0.179205
wc	-0.0658624	0.160965	0.881818	0.893843	1	0.191629	0.531816	0.337314	-0.108026	-0.0867104	-0.162951	-0.667225	-0.218428	-0.568106	-0.178596	0.194795	0.300902	-0.0312046	0.441946	0.404552	0.386239	0.533337	0.361406	0.340353	0.221054	-0.00305577	-0.0972411	0.0864726	-0.0387018	-0.0929375	-0.0758758
sbp	0.424914	-0.371604	0.0226128	0.209693	0.191629	1	0.384886	-0.129704	0.0285889	-0.248295	-0.0382027	-0.0862313	-0.0166806	0.0069395	0.00960353	0.175436	-0.048102	0.211987	-0.116044	-0.082095	-0.00546824	0.0909091	-0.293706	-0.531469	0.321678	-0.00244349	-0.0322021	-0.0477494	-0.0989746	0.0111443	-0.11896
dbp	-0.0877299	0.209687	0.492435	0.469018	0.531816	0.384886	1	0.319915	0.049964	0.0841073	-0.194482	-0.458071	-0.254629	-0.369009	-0.281156	0.0230278	0.0764983	0.0270333	0.239233	0.18191	0.38528	-0.249124	-0.333335	-0.385967	-0.0245616	0.0944666	0.0660232	0.149366	0.0630651	0.0563138	0.06382
pulse	-0.158515	0.1208	0.359032	0.337313	0.337314	-0.129704	0.319915	1	0.0154865	0.102788	-0.126455	-0.408939	-0.181361	-0.350415	-0.100851	0.0233801	0.120937	-0.0513036	0.19	0.147509	0.103653	-0.734266	-0.58042	-0.314685	-0.237762	-0.386003	-0.401119	-0.40839	-0.234028	-0.220862	-0.408048
smoke	-0.198542	0.203205	-0.0744259	-0.152061	-0.108026	0.0285889	0.049964	0.0154865	1	0.577506	0.354686	-0.0140525	-0.406551	0.124428	0.286704	0.0172009	0.0525329	0.121766	-0.0249479	0.021382	0.176323	-0.073448	-0.073448	-0.318275	-0.171379	-0.359468	-0.341699	-0.318209	-0.251948	-0.328023	-0.152837
alcohol	-0.394602	0.501213	0.0688069	-0.0884525	-0.0867104	-0.248295	0.0841073	0.102788	0.577506	1	0.313315	0.0323761	-0.277565	0.119503	0.212372	-0.0117973	-0.16902	-0.192109	0.0868636	0.0639279	0.317382	-0.468296	-0.0585369	-0.225785	-0.108711	-0.422755	-0.361994	-0.331445	-0.358245	-0.425124	-0.222703
TG	-0.248159	0.0526612	0.0440022	-0.0109343	-0.162951	-0.0382027	-0.194482	-0.126455	0.354686	0.313315	1	0.363046	-0.587507	0.485778	0.998492	0.37007	0.180481	0.197499	0.303464	0.402564	0.205757	-0.1959	-0.1959	0.0273349	-0.145786	0.0117519	-0.160679	-0.0361118	0.00122437	-0.130585	0.19878
TC	-0.0786641	-0.198322	-0.649346	-0.588781	-0.667225	-0.0862313	-0.458071	-0.408939	-0.0140525	0.0323761	0.363046	1	0.278576	0.87768	0.398958	-0.0899778	-0.14614	0.0770148	-0.29783	-0.235255	-0.315287	-0.315237	-0.402803	-0.392295	-0.690019	-0.0643175	-0.0133043	-0.0627768	0.00320869	-0.0202371	0.0260363
HDL	0.322801	-0.280652	-0.424469	-0.28127	-0.218428	-0.0166806	-0.254629	-0.181361	-0.406551	-0.277565	-0.587507	0.278576	1	-0.00160958	-0.571273	-0.329383	-0.363186	-0.33914	-0.315895	-0.44374	-0.489815	-0.111888	-0.041958	-0.265734	-0.195804	0.0932421	0.293412	0.112673	0.0641817	0.214928	-0.0489978
LDL	-0.26128	-0.211531	-0.473556	-0.383703	-0.568106	0.0069395	-0.369009	-0.350415	0.124428	0.119503	0.485778	0.87768	-0.00160958	1	0.486836	0.113633	0.0220536	-0.0133712	-0.29528	-0.215388	-0.0873553	-0.391608	-0.517483	-0.51049	-0.615385	-0.0355616	-0.0671319	-0.0742879	-0.0141888	-0.0873947	0.0719056
VLDL	-0.171931	0.0910843	0.0678921	0.0292382	-0.178596	0.00960353	-0.281156	-0.100851	0.286704	0.212372	0.998492	0.398958	-0.571273	0.486836	1	0.467187	0.0817448	0.209915	0.341619	0.46821	0.136993	-0.191783	-0.18265	0.0593613	-0.164385	-0.175831	-0.323457	-0.27771	-0.240379	-0.190416	-0.10078
glucose	-0.00212739	-0.0221448	0.282514	0.299478	0.194795	0.175436	0.0230278	0.0233801	0.0172009	-0.0117973	0.37007	-0.0899778	-0.329383	0.113633	0.467187	1	0.535799	0.160616	0.0893612	0.244603	-0.172923	0.0769231	0.188811	-0.195804	0.202797	-0.243841	-0.358505	-0.247768	-0.480593	-0.488582	-0.310272
HbA1C	-0.273273	-0.0958696	0.296336	0.312893	0.300902	-0.048102	0.0764983	0.120937	0.0525329	-0.16902	0.180481	-0.14614	-0.363186	0.0220536	0.0817448	0.535799	1	0.161638	0.413011	0.486083	0.092714	0.629371	0.496503	0.272727	-0.223776	-0.00786728	-0.081971	-0.0071236	-0.0383762	-0.139556	-0.0294571
FGF21	0.222725	-0.0587292	-0.0949033	-0.0751414	-0.0312046	0.211987	0.0270333	-0.0513036	0.121766	-0.192109	0.197499	0.0770148	-0.33914	-0.0133712	0.209915	0.160616	0.161638	1	-0.232398	-0.0649005	-0.206481	0.350263	0.0245184	-0.175132	0.0175132	0.0308763	-0.201701	-0.0484669	0.0870032	-0.0333972	0.184589
insulin	-0.380695	0.210237	0.517649	0.407632	0.441946	-0.116044	0.239233	0.19	-0.0249479	0.0868636	0.303464	-0.29783	-0.315895	-0.29528	0.341619	0.0893612	0.413011	-0.232398	1	0.941139	0.337946	-0.0175132	0.0700526	0.388792	-0.0735553	-0.107345	-0.0347436	-0.0773481	-0.030268	0.020185	-0.0862801
HOMA	-0.317293	0.182882	0.477264	0.371182	0.404552	-0.082095	0.18191	0.147509	0.021382	0.0639279	0.402564	-0.235255	-0.44374	-0.215388	0.46821	0.244603	0.486083	-0.0649005	0.941139	1	0.290481	0.153846	0.146853	0.307692	-0.0839161	-0.227684	-0.240652	-0.279909	-0.129144	-0.0901546	-0.20877
MOCA_score	-0.352884	0.0713806	0.450189	0.50619	0.386239	-0.00546824	0.38528	0.103653	0.176323	0.317382	0.205757	-0.315287	-0.489815	-0.0873553	0.136993	-0.172923	0.092714	-0.206481	0.337946	0.290481	1	0.0183494	0.0275241	0.353226	-0.110096	0.229759	0.243439	0.36005	0.146917	0.0764331	0.1144
IL_18	-0.0317473	0.0245616	0.237762	0.312283	0.533337	0.0909091	-0.249124	-0.734266	-0.073448	-0.468296	-0.1959	-0.315237	-0.111888	-0.391608	-0.191783	0.0769231	0.629371	0.350263	-0.0175132	0.153846	0.0183494	1	0.769231	0.636364	0.27972	0.443122	0.727393	0.648675	0.347567	0.304442	0.39036
IL_1B	-0.0141099	0.350879	0.356643	0.301756	0.361406	-0.293706	-0.333335	-0.58042	-0.073448	-0.0585369	-0.1959	-0.402803	-0.041958	-0.517483	-0.18265	0.188811	0.496503	0.0245184	0.0700526	0.146853	0.0275241	0.769231	1	0.671329	0.0909091	-0.107786	0.600099	0.414431	0.121953	0.0310655	-0.146385
NLRP3	-0.33511	0.445617	0.643357	0.23158	0.340353	-0.531469	-0.385967	-0.314685	-0.318275	-0.225785	0.0273349	-0.392295	-0.265734	-0.51049	0.0593613	-0.195804	0.272727	-0.175132	0.388792	0.307692	0.353226	0.636364	0.671329	1	0.174825	0.514979	0.763763	0.612637	0.585377	0.615097	0.561143
GAPDH	0.479736	0.0701759	0.0559441	0.189475	0.221054	0.321678	-0.0245616	-0.237762	-0.171379	-0.108711	-0.145786	-0.690019	-0.195804	-0.615385	-0.164385	0.202797	-0.223776	0.0175132	-0.0735553	-0.0839161	-0.110096	0.27972	0.0909091	0.174825	1	0.790433	0.400066	0.630656	0.250005	0.192606	0.805118
pNN50	0.236186	-0.185624	-0.0532906	-0.00137447	-0.00305577	-0.00244349	0.0944666	-0.386003	-0.359468	-0.422755	0.0117519	-0.0643175	0.0932421	-0.0355616	-0.175831	-0.243841	-0.00786728	0.0308763	-0.107345	-0.227684	0.229759	0.443122	-0.107786	0.514979	0.790433	1	0.965107	0.969718	0.882847	0.86556	0.854327
pNN50a	0.195282	-0.124831	-0.150598	-0.0819673	-0.0972411	-0.0322021	0.0660232	-0.401119	-0.341699	-0.361994	-0.160679	-0.0133043	0.293412	-0.0671319	-0.323457	-0.358505	-0.081971	-0.201701	-0.0347436	-0.240652	0.243439	0.727393	0.600099	0.763763	0.400066	0.965107	1	0.903184	0.836035	0.896545	0.757091
pNN50b	0.14994	-0.0798287	0.0106092	0.0530549	0.0864726	-0.0477494	0.149366	-0.40839	-0.318209	-0.331445	-0.0361118	-0.0627768	0.112673	-0.0742879	-0.27771	-0.247768	-0.0071236	-0.0484669	-0.0773481	-0.279909	0.36005	0.648675	0.414431	0.612637	0.630656	0.969718	0.903184	1	0.865799	0.799808	0.87911
BB50	-0.0208822	-0.0649526	-0.0607378	-0.133653	-0.0387018	-0.0989746	0.0630651	-0.234028	-0.251948	-0.358245	0.00122437	0.00320869	0.0641817	-0.0141888	-0.240379	-0.480593	-0.0383762	0.0870032	-0.030268	-0.129144	0.146917	0.347567	0.121953	0.585377	0.250005	0.882847	0.836035	0.865799	1	0.936695	0.96498
BB50a	0.0898378	-0.0562873	-0.100546	-0.146521	-0.0929375	0.0111443	0.0563138	-0.220862	-0.328023	-0.425124	-0.130585	-0.0202371	0.214928	-0.0873947	-0.190416	-0.488582	-0.139556	-0.0333972	0.020185	-0.0901546	0.0764331	0.304442	0.0310655	0.615097	0.192606	0.86556	0.896545	0.799808	0.936695	1	0.830134
BB50b	0.0122605	0.0842545	-0.0788871	-0.179205	-0.0758758	-0.11896	0.06382	-0.408048	-0.152837	-0.222703	0.19878	0.0260363	-0.0489978	0.0719056	-0.10078	-0.310272	-0.0294571	0.184589	-0.0862801	-0.20877	0.1144	0.39036	-0.146385	0.561143	0.805118	0.854327	0.757091	0.87911	0.96498	0.830134	1
P-Value	age	ht	wt	BMI	wc	sbp	dbp	pulse	smoke	alcohol	TG	TC	HDL	LDL	VLDL	glucose	HbA1C	FGF21	insulin	HOMA	MOCA_score	IL_18	IL_1B	NLRP3	GAPDH	pNN50	pNN50a	pNN50b	BB50	BB50a	BB50b
age	NA	0.00649097	0.0746627	0.407029	0.694417	0.00783303	0.600453	0.341838	0.232105	0.0142207	0.150602	0.648365	0.054831	0.118281	0.381664	0.990175	0.101731	0.205479	0.0315919	0.0768079	0.0439751	0.921977	0.965286	0.286969	0.114497	0.235599	0.349545	0.464721	0.912784	0.643042	0.951602
ht	0.00649097	NA	0.0227668	0.886312	0.334334	0.0216105	0.206401	0.470026	0.221099	0.00134862	0.76384	0.246252	0.0973187	0.208822	0.644828	0.897994	0.572455	0.741458	0.248119	0.316411	0.693032	0.939604	0.263447	0.146543	0.828431	0.353937	0.552156	0.698276	0.733101	0.771806	0.676073
wt	0.0746627	0.0227668	NA	2.04281e-14	2.63345e-13	0.892805	0.00168609	0.0268507	0.656983	0.681459	0.801823	1.83017e-05	0.00987344	0.00307191	0.731397	0.0950257	0.0749262	0.593421	0.00241086	0.0057429	0.00856717	0.456801	0.255138	0.0240032	0.862898	0.791787	0.472416	0.958977	0.749853	0.60379	0.695706
BMI	0.407029	0.886312	2.04281e-14	NA	4.21885e-14	0.206388	0.00297489	0.0383578	0.362102	0.597444	0.950291	0.00015847	0.0965524	0.0190577	0.882586	0.0759914	0.0593512	0.672766	0.0205704	0.0364776	0.00265078	0.323048	0.340482	0.46893	0.555325	0.994571	0.696898	0.796867	0.481364	0.448188	0.371116
wc	0.694417	0.334334	2.63345e-13	4.21885e-14	NA	0.249099	0.000589962	0.038357	0.51856	0.60471	0.349639	8.81508e-06	0.200603	0.000244663	0.363194	0.254924	0.0703434	0.860931	0.0113261	0.021641	0.0264068	0.0741504	0.248389	0.279021	0.48992	0.987931	0.643786	0.674465	0.839098	0.631577	0.706806
sbp	0.00783303	0.0216105	0.892805	0.206388	0.249099	NA	0.0170295	0.437675	0.86471	0.13281	0.827521	0.617032	0.923077	0.967485	0.961317	0.306103	0.777396	0.228749	0.527079	0.655107	0.975906	0.778725	0.354148	0.0753623	0.30791	0.990349	0.878551	0.816823	0.602818	0.954246	0.554526
dbp	0.600453	0.206401	0.00168609	0.00297489	0.000589962	0.0170295	NA	0.050229	0.765782	0.615637	0.26292	0.00496368	0.133956	0.0246057	0.147246	0.89395	0.652703	0.879375	0.187268	0.319034	0.0268155	0.434902	0.289688	0.215271	0.939604	0.639294	0.753857	0.466451	0.740589	0.771702	0.751813
pulse	0.341838	0.470026	0.0268507	0.0383578	0.038357	0.437675	0.050229	NA	0.926474	0.539155	0.469152	0.0132716	0.289793	0.0334807	0.609612	0.892336	0.475842	0.773232	0.297613	0.420438	0.565947	0.00654349	0.047856	0.319139	0.456801	0.0467391	0.0468926	0.038333	0.21323	0.24959	0.0346088
smoke	0.232105	0.221099	0.656983	0.362102	0.51856	0.86471	0.765782	0.926474	NA	0.000146874	0.0365587	0.935169	0.0138729	0.463104	0.139091	0.920685	0.75748	0.492704	0.892191	0.907529	0.326317	0.820543	0.820543	0.313348	0.594334	0.0655381	0.0945679	0.113136	0.179231	0.0823534	0.446612
alcohol	0.0142207	0.00134862	0.681459	0.597444	0.60471	0.13281	0.615637	0.539155	0.000146874	NA	0.0668423	0.851308	0.101213	0.481129	0.277936	0.945556	0.317291	0.276393	0.636413	0.728141	0.071896	0.12467	0.8566	0.480433	0.736639	0.0280256	0.075375	0.098115	0.0519096	0.021508	0.264192
TG	0.150602	0.76384	0.801823	0.950291	0.349639	0.827521	0.26292	0.469152	0.0365587	0.0668423	NA	0.0348305	0.000259071	0.00309294	0	0.0312174	0.299498	0.286889	0.109528	0.030383	0.275355	0.563744	0.563744	0.936414	0.668862	0.956536	0.475028	0.870061	0.995164	0.52488	0.351766
TC	0.648365	0.246252	1.83017e-05	0.00015847	8.81508e-06	0.617032	0.00496368	0.0132716	0.935169	0.851308	0.0348305	NA	0.0999252	2.11431e-12	0.0354608	0.612814	0.39506	0.675252	0.109936	0.210772	0.0840457	0.318245	0.194202	0.207197	0.0130122	0.754926	0.950801	0.76562	0.98682	0.918588	0.899533
HDL	0.054831	0.0973187	0.00987344	0.0965524	0.200603	0.923077	0.133956	0.289793	0.0138729	0.101213	0.000259071	0.0999252	NA	0.992567	0.00149713	0.0571393	0.0294686	0.0575847	0.0890246	0.0140388	0.00515932	0.729195	0.896986	0.403833	0.541936	0.650513	0.164062	0.591795	0.74082	0.272057	0.812117
LDL	0.118281	0.208822	0.00307191	0.0190577	0.000244663	0.967485	0.0246057	0.0334807	0.463104	0.481129	0.00309294	2.11431e-12	0.992567	NA	0.0086082	0.515719	0.896916	0.941127	0.106813	0.244559	0.634497	0.208063	0.0848688	0.0899137	0.0331699	0.863071	0.755289	0.724155	0.941765	0.658335	0.727038
VLDL	0.381664	0.644828	0.731397	0.882586	0.363194	0.961317	0.147246	0.609612	0.139091	0.277936	0	0.0354608	0.00149713	0.0086082	NA	0.0140121	0.679222	0.293303	0.0876227	0.0158518	0.495633	0.572128	0.590894	0.862361	0.6291	0.485239	0.205354	0.280489	0.293906	0.408368	0.69071
glucose	0.990175	0.897994	0.0950257	0.0759914	0.254924	0.306103	0.89395	0.892336	0.920685	0.945556	0.0312174	0.612814	0.0571393	0.515719	0.0140121	NA	0.000909324	0.37986	0.638644	0.192674	0.352233	0.812183	0.556737	0.541936	0.527302	0.240146	0.0929929	0.243078	0.0096354	0.00971343	0.131178
HbA1C	0.101731	0.572455	0.0749262	0.0593512	0.0703434	0.777396	0.652703	0.475842	0.75748	0.317291	0.299498	0.39506	0.0294686	0.896916	0.679222	0.000909324	NA	0.36883	0.0209312	0.00556393	0.613775	0.0283197	0.100603	0.391097	0.484452	0.969574	0.703367	0.973041	0.843324	0.478777	0.886412
FGF21	0.205479	0.741458	0.593421	0.672766	0.860931	0.228749	0.879375	0.773232	0.492704	0.276393	0.286889	0.675252	0.0575847	0.941127	0.293303	0.37986	0.36883	NA	0.200563	0.724164	0.256865	0.264344	0.93971	0.586158	0.956919	0.886116	0.368046	0.826179	0.666098	0.871335	0.387875
insulin	0.0315919	0.248119	0.00241086	0.0205704	0.0113261	0.527079	0.187268	0.297613	0.892191	0.636413	0.109528	0.109936	0.0890246	0.106813	0.0876227	0.638644	0.0209312	0.200563	NA	1.11022e-15	0.0629685	0.956919	0.828728	0.211643	0.820285	0.634446	0.884382	0.738946	0.885797	0.925414	0.702624
HOMA	0.0768079	0.316411	0.0057429	0.0364776	0.021641	0.655107	0.319034	0.420438	0.907529	0.728141	0.030383	0.210772	0.0140388	0.244559	0.0158518	0.192674	0.00556393	0.724164	1.11022e-15	NA	0.112906	0.633091	0.648796	0.330589	0.795415	0.308175	0.306757	0.219106	0.53839	0.675258	0.351136
MOCA_score	0.0439751	0.693032	0.00856717	0.00265078	0.0264068	0.975906	0.0268155	0.565947	0.326317	0.071896	0.275355	0.0840457	0.00515932	0.634497	0.495633	0.352233	0.613775	0.256865	0.0629685	0.112906	NA	0.957296	0.935975	0.286616	0.747265	0.291594	0.287614	0.0997748	0.48343	0.722608	0.603231
IL_18	0.921977	0.939604	0.456801	0.323048	0.0741504	0.778725	0.434902	0.00654349	0.820543	0.12467	0.563744	0.318245	0.729195	0.208063	0.572128	0.812183	0.0283197	0.264344	0.956919	0.633091	0.957296	NA	0.00344645	0.0260969	0.378569	0.271502	0.0639347	0.114996	0.325078	0.392402	0.33903
IL_1B	0.965286	0.263447	0.255138	0.340482	0.248389	0.354148	0.289688	0.047856	0.820543	0.8566	0.563744	0.194202	0.896986	0.0848688	0.590894	0.556737	0.100603	0.93971	0.828728	0.648796	0.935975	0.00344645	NA	0.0168315	0.778725	0.79946	0.154291	0.355269	0.737159	0.93211	0.729424
NLRP3	0.286969	0.146543	0.0240032	0.46893	0.279021	0.0753623	0.215271	0.319139	0.313348	0.480433	0.936414	0.207197	0.403833	0.0899137	0.862361	0.541936	0.391097	0.586158	0.211643	0.330589	0.286616	0.0260969	0.0168315	NA	0.586824	0.191549	0.0456591	0.143589	0.0754219	0.0583946	0.14786
GAPDH	0.114497	0.828431	0.862898	0.555325	0.48992	0.30791	0.939604	0.456801	0.594334	0.736639	0.668862	0.0130122	0.541936	0.0331699	0.6291	0.527302	0.484452	0.956919	0.820285	0.795415	0.747265	0.378569	0.778725	0.586824	NA	0.0195445	0.373847	0.128888	0.486034	0.593959	0.0159046
pNN50	0.235599	0.353937	0.791787	0.994571	0.987931	0.990349	0.639294	0.0467391	0.0655381	0.0280256	0.956536	0.754926	0.650513	0.863071	0.485239	0.240146	0.969574	0.886116	0.634446	0.308175	0.291594	0.271502	0.79946	0.191549	0.0195445	NA	7.10543e-15	4.44089e-16	1.10381e-09	1.13926e-08	1.43157e-08
pNN50a	0.349545	0.552156	0.472416	0.696898	0.643786	0.878551	0.753857	0.0468926	0.0945679	0.075375	0.475028	0.950801	0.164062	0.755289	0.205354	0.0929929	0.703367	0.368046	0.884382	0.306757	0.287614	0.0639347	0.154291	0.0456591	0.373847	7.10543e-15	NA	6.44429e-10	1.95522e-07	1.33608e-09	1.18247e-05
pNN50b	0.464721	0.698276	0.958977	0.796867	0.674465	0.816823	0.466451	0.038333	0.113136	0.098115	0.870061	0.76562	0.591795	0.724155	0.280489	0.243078	0.973041	0.826179	0.738946	0.219106	0.0997748	0.114996	0.355269	0.143589	0.128888	4.44089e-16	6.44429e-10	NA	1.11662e-08	1.60618e-06	3.42457e-09
BB50	0.912784	0.733101	0.749853	0.481364	0.839098	0.602818	0.740589	0.21323	0.179231	0.0519096	0.995164	0.98682	0.74082	0.941765	0.293906	0.0096354	0.843324	0.666098	0.885797	0.53839	0.48343	0.325078	0.737159	0.0754219	0.486034	1.10381e-09	1.95522e-07	1.11662e-08	NA	7.99361e-14	4.44089e-16
BB50a	0.643042	0.771806	0.60379	0.448188	0.631577	0.954246	0.771702	0.24959	0.0823534	0.021508	0.52488	0.918588	0.272057	0.658335	0.408368	0.00971343	0.478777	0.871335	0.925414	0.675258	0.722608	0.392402	0.93211	0.0583946	0.593959	1.13926e-08	1.33608e-09	1.60618e-06	7.99361e-14	NA	1.5559e-07
BB50b	0.951602	0.676073	0.695706	0.371116	0.706806	0.554526	0.751813	0.0346088	0.446612	0.264192	0.351766	0.899533	0.812117	0.727038	0.69071	0.131178	0.886412	0.387875	0.702624	0.351136	0.603231	0.33903	0.729424	0.14786	0.0159046	1.43157e-08	1.18247e-05	3.42457e-09	4.44089e-16	1.5559e-07	NA

## Sheet: ET-2
Supplementary Data 6. Correlation analysis of clinical parameters using spearman correlation among enterotype 2 MetS patients
R-Value	age	ht	wt	BMI	wc	sbp	dbp	pulse	smoke	alcohol	TG	TC	HDL	LDL	VLDL	glucose	HbA1C	FGF21	insulin	HOMA	MOCA_score	IL_18	IL_1B	NLRP3	GAPDH	pNN50	pNN50a	pNN50b	BB50	BB50a	BB50b
age	1	-0.0574624	-0.185133	-0.196465	-0.0646912	-0.142885	-0.134885	0.0881194	-0.172732	-0.169912	-0.146393	-0.102858	0.216105	-0.278128	-0.0581133	-0.154778	-0.374775	-0.192952	0.0543225	0.0439439	0.054658	0.13156	-0.258496	-0.25111	-0.233506	0.0603553	0.0478637	0.192518	0.20298	0.134342	0.272341
ht	-0.0574624	1	0.226716	-0.2599	0.0764069	0.236744	0.121445	-0.137414	0.619069	0.367342	0.188182	0.0539024	-0.273145	0.110754	0.129616	0.1847	0.00322436	-0.301126	0.183237	0.150006	0.112146	-0.326456	-0.350516	-0.222386	0.318552	-0.0416237	-0.253689	-0.0243572	-0.228506	-0.452142	-0.188056
wt	-0.185133	0.226716	1	0.842712	0.852081	0.240662	0.361596	0.025722	-0.0510393	0.0511068	0.175071	0.223872	-0.226268	0.198991	0.0161898	0.441981	0.270328	-0.109516	0.258237	0.282026	-0.0567822	-0.287187	-0.257542	-0.0559235	-0.163221	-0.017848	-0.337391	0.00173544	-0.168629	-0.390585	-0.0221708
BMI	-0.196465	-0.2599	0.842712	1	0.811582	0.113715	0.367033	0.076705	-0.312896	-0.0773409	0.126878	0.221701	-0.0898799	0.188059	-0.0549492	0.341206	0.253235	0.0709835	0.127963	0.125278	-0.0652721	-0.178203	-0.228109	-0.160412	-0.2452	-0.00343232	-0.247452	-0.000771309	-0.126892	-0.277463	0.0244843
wc	-0.0646912	0.0764069	0.852081	0.811582	1	0.218557	0.335959	0.10765	-0.0987078	-0.0580431	0.12157	0.216569	-0.213455	0.198791	-0.0840241	0.393851	0.462094	-0.102907	-0.00311874	0.0590267	0.00280178	-0.249079	-0.559647	-0.322533	-0.0110865	-0.03588	-0.38516	-0.0491899	-0.188255	-0.490842	-0.0819673
sbp	-0.142885	0.236744	0.240662	0.113715	0.218557	1	0.630164	-0.253192	-0.0564642	0.130201	0.278753	-0.134048	-0.500344	0.0957406	0.258757	0.381775	0.28852	0.224819	0.544746	0.594769	-0.0514064	-0.0485651	-0.367647	-0.0970588	0.11513	0.0197392	-0.114949	-0.0401158	-0.171254	-0.306737	-0.123795
dbp	-0.134885	0.121445	0.361596	0.367033	0.335959	0.630164	1	-0.110401	-0.132576	0.167133	0.190808	-0.0146058	-0.430411	0.160539	0.0471343	0.493719	0.219922	0.148199	0.534601	0.567574	-0.0104436	-0.160767	-0.0456891	-0.140015	-0.071006	0.00963855	-0.167943	-0.0241826	-0.234862	-0.367927	-0.207737
pulse	0.0881194	-0.137414	0.025722	0.076705	0.10765	-0.253192	-0.110401	1	-0.170281	-0.26724	-0.320178	-0.302707	-0.0617341	-0.395208	-0.230189	-0.109163	0.20477	-0.0209635	-0.0498496	0.00200714	-0.0916748	0.169994	-0.0915814	-0.106353	-0.535211	0.303796	0.150142	0.352113	0.00734619	-0.0427668	0.0354939
smoke	-0.172732	0.619069	-0.0510393	-0.312896	-0.0987078	-0.0564642	-0.132576	-0.170281	1	0.537484	-0.00247341	0.00642098	-0.0645214	-0.0796441	0.00614652	0.136524	-0.124723	-0.166246	0.00658232	0.0199885	0.345867	-0.314954	-0.101472	0.00792752	0.321456	-0.035676	-0.0125961	-0.112358	-0.0996747	-0.141943	-0.224029
alcohol	-0.169912	0.367342	0.0511068	-0.0773409	-0.0580431	0.130201	0.167133	-0.26724	0.537484	1	0.144673	-0.126976	-0.169425	0.0391122	0.272867	0.270676	-0.00794075	0.146005	0.129665	0.0957566	0.167674	-0.10497	-0.162818	-0.122114	0.298556	-0.173196	-0.0421016	-0.191529	-0.229253	-0.172574	-0.300623
TG	-0.146393	0.188182	0.175071	0.126878	0.12157	0.278753	0.190808	-0.320178	-0.00247341	0.144673	1	-0.00221864	-0.523324	0.187487	0.999247	0.213292	0.203308	0.437175	0.104676	0.114297	-0.0877584	0.13986	0.223776	0.0979021	-0.228072	-0.0550051	0.0173258	-0.204018	-0.171782	-0.0850584	-0.20068
TC	-0.102858	0.0539024	0.223872	0.221701	0.216569	-0.134048	-0.0146058	-0.302707	0.00642098	-0.126976	-0.00221864	1	0.331447	0.876003	0.0986446	-0.210817	-0.184002	-0.261116	0.0100998	-0.0662643	0.242045	-0.223414	-0.492857	-0.221429	0.156055	-0.0803162	-0.332296	-0.056884	0.0917291	-0.115519	0.19761
HDL	0.216105	-0.273145	-0.226268	-0.0898799	-0.213455	-0.500344	-0.430411	-0.0617341	-0.0645214	-0.169425	-0.523324	0.331447	1	0.0116315	-0.445284	-0.494584	-0.438122	-0.0956953	-0.323828	-0.443653	0.206456	-0.235875	-0.150539	-0.150539	0.0306031	0.254884	0.199021	0.341267	0.521694	0.550372	0.517136
LDL	-0.278128	0.110754	0.198991	0.188059	0.198791	0.0957406	0.160539	-0.395208	-0.0796441	0.0391122	0.187487	0.876003	0.0116315	1	0.207234	0.0188973	0.0746063	-0.149781	0.0364184	-0.0109529	0.132077	0.0322004	-0.512958	-0.0446828	0.284562	-0.232703	-0.434442	-0.244435	-0.141217	-0.284474	-0.0377482
VLDL	-0.0581133	0.129616	0.0161898	-0.0549492	-0.0840241	0.258757	0.0471343	-0.230189	0.00614652	0.272867	0.999247	0.0986446	-0.445284	0.207234	1	-0.0105402	0.142266	0.390666	0.145277	0.166353	0.0413357	0.177677	0.341687	0.136675	-0.313502	0.181522	0.333333	0.0305134	0.00110866	0.0365297	-0.151603
glucose	-0.154778	0.1847	0.441981	0.341206	0.393851	0.381775	0.493719	-0.109163	0.136524	0.270676	0.213292	-0.210817	-0.494584	0.0188973	-0.0105402	1	0.396973	-0.0218968	0.291541	0.495963	0.0561995	-0.148347	-0.121429	0.075	0.0304936	0.0169623	-0.0101897	-0.0696713	-0.22774	-0.272525	-0.170769
HbA1C	-0.374775	0.00322436	0.270328	0.253235	0.462094	0.28852	0.219922	0.20477	-0.124723	-0.00794075	0.203308	-0.184002	-0.438122	0.0746063	0.142266	0.396973	1	0.123039	-0.258678	-0.074313	-0.201616	0.144224	0.185294	0.261765	-0.0191883	0.136583	0.0781207	0.0077116	-0.133293	-0.116365	-0.207595
FGF21	-0.192952	-0.301126	-0.109516	0.0709835	-0.102907	0.224819	0.148199	-0.0209635	-0.166246	0.146005	0.437175	-0.261116	-0.0956953	-0.149781	0.390666	-0.0218968	0.123039	1	0.156858	0.168409	-0.0651457	0.160412	-0.214706	-0.326471	-0.608122	0.411533	0.619472	0.226534	0.245524	0.487304	0.119878
insulin	0.0543225	0.183237	0.258237	0.127963	-0.00311874	0.544746	0.534601	-0.0498496	0.00658232	0.129665	0.104676	0.0100998	-0.323828	0.0364184	0.145277	0.291541	-0.258678	0.156858	1	0.941373	-0.0183592	0.0279617	-0.170588	-0.0264706	-0.388195	0.0992832	-0.179942	0.225653	-0.132856	-0.171075	0.0581761
HOMA	0.0439439	0.150006	0.282026	0.125278	0.0590267	0.594769	0.567574	0.00200714	0.0199885	0.0957566	0.114297	-0.0662643	-0.443653	-0.0109529	0.166353	0.495963	-0.074313	0.168409	0.941373	1	-0.00111934	-0.0279617	-0.05	0.108824	-0.380814	0.251618	0.0589973	0.227416	-0.0703357	-0.107829	0.00528874
MOCA_score	0.054658	0.112146	-0.0567822	-0.0652721	0.00280178	-0.0514064	-0.0104436	-0.0916748	0.345867	0.167674	-0.0877584	0.242045	0.206456	0.132077	0.0413357	0.0561995	-0.201616	-0.0651457	-0.0183592	-0.00111934	1	-0.472212	-0.342232	-0.24297	0.353906	-0.0939173	-0.197037	-0.15885	0.0290945	-0.128192	-0.0964602
IL_18	0.13156	-0.326456	-0.287187	-0.178203	-0.249079	-0.0485651	-0.160767	0.169994	-0.314954	-0.10497	0.13986	-0.223414	-0.235875	0.0322004	0.177677	-0.148347	0.144224	0.160412	0.0279617	-0.0279617	-0.472212	1	0.236939	0.447388	-0.391434	-0.370814	0.289916	-0.321847	-0.531125	-0.185782	-0.391722
IL_1B	-0.258496	-0.350516	-0.257542	-0.228109	-0.559647	-0.367647	-0.0456891	-0.0915814	-0.101472	-0.162818	0.223776	-0.492857	-0.150539	-0.512958	0.341687	-0.121429	0.185294	-0.214706	-0.170588	-0.05	-0.342232	0.236939	1	0.714706	0.0118082	-0.0284743	0.702935	-0.146795	0	0.407332	-0.271282
NLRP3	-0.25111	-0.222386	-0.0559235	-0.160412	-0.322533	-0.0970588	-0.140015	-0.106353	0.00792752	-0.122114	0.0979021	-0.221429	-0.150539	-0.0446828	0.136675	0.075	0.261765	-0.326471	-0.0264706	0.108824	-0.24297	0.447388	0.714706	1	0.147602	-0.0889821	0.309626	-0.192669	-0.314922	-0.00915353	-0.34485
GAPDH	-0.233506	0.318552	-0.163221	-0.2452	-0.0110865	0.11513	-0.071006	-0.535211	0.321456	0.298556	-0.228072	0.156055	0.0306031	0.284562	-0.313502	0.0304936	-0.0191883	-0.608122	-0.388195	-0.380814	0.353906	-0.391434	0.0118082	0.147602	1	-0.458975	-0.67783	-0.528748	-0.205842	-0.573401	-0.35255
pNN50	0.0603553	-0.0416237	-0.017848	-0.00343232	-0.03588	0.0197392	0.00963855	0.303796	-0.035676	-0.173196	-0.0550051	-0.0803162	0.254884	-0.232703	0.181522	0.0169623	0.136583	0.411533	0.0992832	0.251618	-0.0939173	-0.370814	-0.0284743	-0.0889821	-0.458975	1	0.889897	0.964651	0.831533	0.824957	0.767285
pNN50a	0.0478637	-0.253689	-0.337391	-0.247452	-0.38516	-0.114949	-0.167943	0.150142	-0.0125961	-0.0421016	0.0173258	-0.332296	0.199021	-0.434442	0.333333	-0.0101897	0.0781207	0.619472	-0.179942	0.0589973	-0.197037	0.289916	0.702935	0.309626	-0.67783	0.889897	1	0.717917	0.650058	0.848073	0.460737
pNN50b	0.192518	-0.0243572	0.00173544	-0.000771309	-0.0491899	-0.0401158	-0.0241826	0.352113	-0.112358	-0.191529	-0.204018	-0.056884	0.341267	-0.244435	0.0305134	-0.0696713	0.0077116	0.226534	0.225653	0.227416	-0.15885	-0.321847	-0.146795	-0.192669	-0.528748	0.964651	0.717917	1	0.861525	0.770362	0.851458
BB50	0.20298	-0.228506	-0.168629	-0.126892	-0.188255	-0.171254	-0.234862	0.00734619	-0.0996747	-0.229253	-0.171782	0.0917291	0.521694	-0.141217	0.00110866	-0.22774	-0.133293	0.245524	-0.132856	-0.0703357	0.0290945	-0.531125	0	-0.314922	-0.205842	0.831533	0.650058	0.861525	1	0.921754	0.972813
BB50a	0.134342	-0.452142	-0.390585	-0.277463	-0.490842	-0.306737	-0.367927	-0.0427668	-0.141943	-0.172574	-0.0850584	-0.115519	0.550372	-0.284474	0.0365297	-0.272525	-0.116365	0.487304	-0.171075	-0.107829	-0.128192	-0.185782	0.407332	-0.00915353	-0.573401	0.824957	0.848073	0.770362	0.921754	1	0.811155
BB50b	0.272341	-0.188056	-0.0221708	0.0244843	-0.0819673	-0.123795	-0.207737	0.0354939	-0.224029	-0.300623	-0.20068	0.19761	0.517136	-0.0377482	-0.151603	-0.170769	-0.207595	0.119878	0.0581761	0.00528874	-0.0964602	-0.391722	-0.271282	-0.34485	-0.35255	0.767285	0.460737	0.851458	0.972813	0.811155	1
P-Value	age	ht	wt	BMI	wc	sbp	dbp	pulse	smoke	alcohol	TG	TC	HDL	LDL	VLDL	glucose	HbA1C	FGF21	insulin	HOMA	MOCA_score	IL_18	IL_1B	NLRP3	GAPDH	pNN50	pNN50a	pNN50b	BB50	BB50a	BB50b
age	NA	0.739224	0.279708	0.250794	0.707778	0.405786	0.432838	0.609314	0.313736	0.321822	0.431963	0.556547	0.219623	0.111229	0.807725	0.382103	0.0243171	0.306982	0.775564	0.817645	0.774213	0.627198	0.333706	0.348185	0.384091	0.769611	0.832484	0.356543	0.309903	0.531411	0.187821
ht	0.739224	NA	0.183624	0.125817	0.65783	0.164472	0.480453	0.42418	5.69466e-05	0.027527	0.310683	0.758437	0.118049	0.532912	0.586	0.295687	0.98511	0.10587	0.332433	0.42883	0.555179	0.217182	0.183179	0.407768	0.229174	0.840004	0.254616	0.907995	0.251623	0.0265393	0.368009
wt	0.279708	0.183624	NA	1.14588e-10	4.35219e-11	0.157394	0.0302405	0.881625	0.76752	0.76722	0.346194	0.196071	0.198174	0.259221	0.945989	0.00886815	0.110808	0.564553	0.168258	0.131063	0.765677	0.280815	0.335556	0.837019	0.545846	0.931039	0.124646	0.993431	0.400457	0.0591514	0.916224
BMI	0.250794	0.125817	1.14588e-10	NA	1.91285e-09	0.509023	0.0276674	0.656577	0.063157	0.653907	0.496406	0.200558	0.613202	0.286837	0.818021	0.0482847	0.136172	0.70934	0.500389	0.509494	0.731836	0.509056	0.395488	0.552871	0.360021	0.986723	0.266877	0.99708	0.528231	0.189293	0.907517
wc	0.707778	0.65783	4.35219e-11	1.91285e-09	NA	0.200331	0.0451488	0.532021	0.566816	0.736681	0.514737	0.211446	0.225467	0.259708	0.724692	0.0211855	0.00455027	0.588415	0.98695	0.756686	0.988276	0.352228	0.024182	0.223082	0.967496	0.861857	0.076705	0.815374	0.347033	0.0148737	0.696898
sbp	0.405786	0.164472	0.157394	0.509023	0.200331	NA	3.80952e-05	0.136241	0.7436	0.44913	0.12888	0.442658	0.00258271	0.590151	0.270644	0.0258806	0.0879096	0.232311	0.00185488	0.000527583	0.787331	0.858247	0.161232	0.720651	0.671143	0.923751	0.610485	0.849006	0.393055	0.14487	0.555485
dbp	0.432838	0.480453	0.0302405	0.0276674	0.0451488	3.80952e-05	NA	0.521529	0.440827	0.329917	0.303854	0.933633	0.0110564	0.364414	0.843572	0.00300362	0.197464	0.434476	0.002339	0.0010711	0.956319	0.551981	0.866569	0.605024	0.793851	0.962728	0.455019	0.908652	0.238313	0.0769119	0.319039
pulse	0.609314	0.42418	0.881625	0.656577	0.532021	0.136241	0.521529	NA	0.320757	0.115104	0.0790926	0.0771385	0.728715	0.0207052	0.328893	0.538846	0.230916	0.912445	0.793631	0.991601	0.629945	0.529071	0.735876	0.695046	0.0326479	0.13135	0.504826	0.0843098	0.97099	0.842717	0.86624
smoke	0.313736	5.69466e-05	0.76752	0.063157	0.566816	0.7436	0.440827	0.320757	NA	0.000723777	0.989464	0.970798	0.716958	0.654339	0.979482	0.441356	0.468597	0.379939	0.972462	0.916503	0.061187	0.234769	0.708455	0.976755	0.22472	0.862635	0.955633	0.592838	0.620846	0.508217	0.28168
alcohol	0.321822	0.027527	0.76722	0.653907	0.736681	0.44913	0.329917	0.115104	0.000723777	NA	0.437454	0.467307	0.33811	0.826171	0.244433	0.121544	0.963339	0.441382	0.494658	0.614715	0.375802	0.698837	0.546851	0.652332	0.261348	0.397486	0.852422	0.359066	0.250034	0.420022	0.144238
TG	0.431963	0.310683	0.346194	0.496406	0.514737	0.12888	0.303854	0.0790926	0.989464	0.437454	NA	0.990549	0.00251956	0.312505	0	0.257765	0.272659	0.028868	0.618515	0.586432	0.676581	0.664633	0.484452	0.762122	0.47588	0.80315	0.942204	0.362452	0.433187	0.721431	0.370528
TC	0.556547	0.758437	0.196071	0.200558	0.211446	0.442658	0.933633	0.0771385	0.970798	0.467307	0.990549	NA	0.0555075	1.16405e-11	0.679051	0.238938	0.290007	0.171258	0.958531	0.73271	0.205861	0.423475	0.061951	0.427714	0.57863	0.696519	0.130803	0.787101	0.649076	0.590909	0.343717
HDL	0.219623	0.118049	0.198174	0.613202	0.225467	0.00258271	0.0110564	0.728715	0.716958	0.33811	0.00251956	0.0555075	NA	0.947945	0.0491279	0.00400846	0.00955304	0.628102	0.0927516	0.0180393	0.291854	0.397371	0.59229	0.59229	0.913784	0.218845	0.387103	0.102673	0.00626873	0.0065049	0.00965998
LDL	0.111229	0.532912	0.259221	0.286837	0.259708	0.590151	0.364414	0.0207052	0.654339	0.826171	0.312505	1.16405e-11	0.947945	NA	0.380661	0.918236	0.674968	0.446813	0.854027	0.955886	0.502878	0.909301	0.0505344	0.874362	0.303976	0.26297	0.0490741	0.249682	0.491381	0.188313	0.860987
VLDL	0.807725	0.586	0.945989	0.818021	0.724692	0.270644	0.843572	0.328893	0.979482	0.244433	0	0.679051	0.0491279	0.380661	NA	0.965841	0.549625	0.0885558	0.54112	0.483328	0.862628	0.60121	0.303741	0.688631	0.34784	0.534558	0.316477	0.921175	0.996999	0.915084	0.621017
glucose	0.382103	0.295687	0.00886815	0.0482847	0.0211855	0.0258806	0.00300362	0.538846	0.441356	0.121544	0.257765	0.238938	0.00400846	0.918236	0.965841	NA	0.020094	0.911936	0.132253	0.00727314	0.776375	0.597753	0.666401	0.790511	0.914091	0.93586	0.964103	0.746324	0.263174	0.208364	0.424975
HbA1C	0.0243171	0.98511	0.110808	0.136172	0.00455027	0.0879096	0.197464	0.230916	0.468597	0.963339	0.272659	0.290007	0.00955304	0.674968	0.549625	0.020094	NA	0.517149	0.167506	0.696334	0.285344	0.594104	0.492057	0.32741	0.943769	0.505849	0.729674	0.970816	0.507457	0.588174	0.319378
FGF21	0.306982	0.10587	0.564553	0.70934	0.588415	0.232311	0.434476	0.912445	0.379939	0.441382	0.028868	0.171258	0.628102	0.446813	0.0885558	0.911936	0.517149	NA	0.407793	0.373681	0.732336	0.552871	0.424559	0.217159	0.0124435	0.0714229	0.0104917	0.351023	0.283377	0.0402479	0.624961
insulin	0.775564	0.332433	0.168258	0.500389	0.98695	0.00185488	0.002339	0.793631	0.972462	0.494658	0.618515	0.958531	0.0927516	0.854027	0.54112	0.132253	0.167506	0.407793	NA	9.76996e-15	0.923288	0.918127	0.52761	0.922481	0.137326	0.677081	0.504863	0.352951	0.565901	0.497307	0.812992
HOMA	0.817645	0.42883	0.131063	0.509494	0.756686	0.000527583	0.0010711	0.991601	0.916503	0.614715	0.586432	0.73271	0.0180393	0.955886	0.483328	0.00727314	0.696334	0.373681	9.76996e-15	NA	0.995316	0.918127	0.8541	0.688288	0.145614	0.28455	0.828182	0.349101	0.761922	0.670194	0.982856
MOCA_score	0.774213	0.555179	0.765677	0.731836	0.988276	0.787331	0.956319	0.629945	0.061187	0.375802	0.676581	0.205861	0.291854	0.502878	0.862628	0.776375	0.285344	0.732336	0.923288	0.995316	NA	0.0647652	0.194464	0.364546	0.178688	0.6937	0.464514	0.515985	0.900373	0.612206	0.694442
IL_18	0.627198	0.217182	0.280815	0.509056	0.352228	0.858247	0.551981	0.529071	0.234769	0.698837	0.664633	0.423475	0.397371	0.909301	0.60121	0.597753	0.594104	0.552871	0.918127	0.918127	0.0647652	NA	0.376937	0.082284	0.133792	0.235369	0.449207	0.334452	0.0618025	0.584433	0.233483
IL_1B	0.333706	0.183179	0.335556	0.395488	0.024182	0.161232	0.866569	0.735876	0.708455	0.546851	0.484452	0.061951	0.59229	0.0505344	0.303741	0.666401	0.492057	0.424559	0.52761	0.8541	0.194464	0.376937	NA	0.00186274	0.965381	0.930002	0.0346701	0.666684	1	0.213708	0.419712
NLRP3	0.348185	0.407768	0.837019	0.552871	0.223082	0.720651	0.605024	0.695046	0.976755	0.652332	0.762122	0.427714	0.59229	0.874362	0.688631	0.790511	0.32741	0.217159	0.922481	0.688288	0.364546	0.082284	0.00186274	NA	0.585396	0.783316	0.417478	0.57032	0.294625	0.978691	0.298992
GAPDH	0.384091	0.229174	0.545846	0.360021	0.967496	0.671143	0.793851	0.0326479	0.22472	0.261348	0.47588	0.57863	0.913784	0.303976	0.34784	0.914091	0.943769	0.0124435	0.137326	0.145614	0.178688	0.133792	0.965381	0.585396	NA	0.133382	0.0448093	0.0944709	0.499883	0.0651539	0.287605
pNN50	0.769611	0.840004	0.931039	0.986723	0.861857	0.923751	0.962728	0.13135	0.862635	0.397486	0.80315	0.696519	0.218845	0.26297	0.534558	0.93586	0.505849	0.0714229	0.677081	0.28455	0.6937	0.235369	0.930002	0.783316	0.133382	NA	2.97836e-08	7.99361e-15	1.41974e-07	1.27912e-06	7.62907e-06
pNN50a	0.832484	0.254616	0.124646	0.266877	0.076705	0.610485	0.455019	0.504826	0.955633	0.852422	0.942204	0.130803	0.387103	0.0490741	0.316477	0.964103	0.729674	0.0104917	0.504863	0.828182	0.464514	0.449207	0.0346701	0.417478	0.0448093	2.97836e-08	NA	0.0002478	0.001057	6.21864e-07	0.035556
pNN50b	0.356543	0.907995	0.993431	0.99708	0.815374	0.849006	0.908652	0.0843098	0.592838	0.359066	0.362452	0.787101	0.102673	0.249682	0.921175	0.746324	0.970816	0.351023	0.352951	0.349101	0.515985	0.334452	0.666684	0.57032	0.0944709	7.99361e-15	0.0002478	NA	3.19523e-08	2.73956e-05	6.79958e-08
BB50	0.309903	0.251623	0.400457	0.528231	0.347033	0.393055	0.238313	0.97099	0.620846	0.250034	0.433187	0.649076	0.00626873	0.491381	0.996999	0.263174	0.507457	0.283377	0.565901	0.761922	0.900373	0.0618025	1	0.294625	0.499883	1.41974e-07	0.001057	3.19523e-08	NA	1.60991e-10	4.44089e-16
BB50a	0.531411	0.0265393	0.0591514	0.189293	0.0148737	0.14487	0.0769119	0.842717	0.508217	0.420022	0.721431	0.590909	0.0065049	0.188313	0.915084	0.208364	0.588174	0.0402479	0.497307	0.670194	0.612206	0.584433	0.213708	0.978691	0.0651539	1.27912e-06	6.21864e-07	2.73956e-05	1.60991e-10	NA	4.65304e-06
BB50b	0.187821	0.368009	0.916224	0.907517	0.696898	0.555485	0.319039	0.86624	0.28168	0.144238	0.370528	0.343717	0.00965998	0.860987	0.621017	0.424975	0.319378	0.624961	0.812992	0.982856	0.694442	0.233483	0.419712	0.298992	0.287605	7.62907e-06	0.035556	6.79958e-08	4.44089e-16	4.65304e-06	NA

## Sheet: ET-3
Supplementary Data 6. Correlation analysis of clinical parameters using spearman correlation among enterotype 3 MetS patients
R-Value	age	ht	wt	BMI	wc	sbp	dbp	pulse	smoke	alcohol	TG	TC	HDL	LDL	VLDL	glucose	HbA1C	FGF21	insulin	HOMA	MOCA_score	IL_18	IL_1B	NLRP3	GAPDH	pNN50	pNN50a	pNN50b	BB50	BB50a	BB50b
age	1	-0.0128457	-0.416776	-0.515465	-0.203492	0.0655981	-0.455788	-0.0458574	0.150636	-0.0952811	0.0479251	-0.219409	0.00266648	-0.342015	0.204575	-0.099543	-0.0898254	0.243361	-0.307806	-0.306676	-0.306111	0.18707	-0.134801	-0.305785	-0.212121	-0.0797368	-0.125758	-0.0150737	-0.0435442	-0.0691733	0.00412443
ht	-0.0128457	1	0.53556	0.0798575	0.281588	-0.09798	0.0145126	-0.0429813	0.100514	0.392308	-0.172934	-0.244922	-0.226593	-0.0113571	-0.125818	0.104206	-0.133394	-0.100031	0.177958	0.186949	0.219693	-0.26483	-0.160001	0.0345305	-0.0759671	-0.211279	-0.151722	-0.0753392	-0.163936	-0.0818994	-0.0139463
wt	-0.416776	0.53556	1	0.858727	0.877974	-0.100409	0.15602	-0.0547865	0.0619677	0.121278	0.0819191	-0.115954	-0.0565681	0.0974432	0.00631533	0.21135	-0.063538	-0.084098	0.584464	0.580193	0.207747	-0.145805	0.242091	0.365014	0.15427	-0.116709	0.0380718	-0.204861	-0.00706714	0.152337	-0.157625
BMI	-0.515465	0.0798575	0.858727	1	0.87678	-0.0897983	0.222763	0.00101022	0.0324612	-0.048292	0.253601	0.0322581	0.0114266	0.111877	0.12372	0.227731	0.00856242	-0.0161372	0.59158	0.608584	0.113189	-0.00549451	0.131868	0.195323	0.184319	-0.0722247	0.0735387	-0.222622	-0.0120129	0.119871	-0.23674
wc	-0.203492	0.281588	0.877974	0.87678	1	-0.146001	0.0698973	-0.017059	0.159393	0.0696791	0.153281	-0.110768	-0.0595288	-0.0680969	0.0435635	0.184304	-0.0892524	-0.00484213	0.509311	0.51486	0.015933	-0.112948	-0.049587	0.0206897	0.114483	-0.107593	0.0591	-0.261815	0.00595779	0.173676	-0.221612
sbp	0.0655981	-0.09798	-0.100409	-0.0897983	-0.146001	1	0.57567	0.11885	0.171159	-0.107686	0.0938532	-0.0198313	-0.152331	0.0653098	-0.0843137	0.0594236	0.0331552	-0.0558693	0.0142163	-0.0261372	0.045024	-0.120879	0.115385	0.0275103	0.244842	0.18348	0.150557	0.186238	0.17476	0.0903313	0.190281
dbp	-0.455788	0.0145126	0.15602	0.222763	0.0698973	0.57567	1	0.384153	0.0679419	0.0997375	-0.120261	0.0485368	-0.0383671	0.0979887	-0.369144	-0.0150193	-0.101444	-0.269654	0.120617	0.120055	0.327824	-0.406593	-0.247253	-0.214581	0.134801	0.151038	0.116788	-0.0441932	0.163515	0.105839	-0.0233718
pulse	-0.0458574	-0.0429813	-0.0547865	0.00101022	-0.017059	0.11885	0.384153	1	0.112352	-0.0269726	-0.189001	-0.0877478	-0.0125062	-0.222538	-0.395762	-0.335117	-0.0915717	-0.382292	0.0902576	0.027663	0.280733	-0.225896	0.110193	-0.0993104	-0.118621	-0.0774216	-0.173482	-0.284833	-0.088167	-0.170339	-0.335342
smoke	0.150636	0.100514	0.0619677	0.0324612	0.159393	0.171159	0.0679419	0.112352	1	-0.0690439	0.249892	0.0617641	-0.31089	0.00926761	0.0742048	0.061964	0.0586684	0.0989071	0.00390959	0.0156369	-0.33146	0.146385	-0.243975	0	0.317604	-0.0410381	0.00966122	-0.0487198	0.0733935	0.0821129	0.0244395
alcohol	-0.0952811	0.392308	0.121278	-0.048292	0.0696791	-0.107686	0.0997375	-0.0269726	-0.0690439	1	-0.102403	-0.1998	-0.427627	-0.0832438	-0.198556	-0.112668	-0.2943	0.00277137	0.0161294	-0.0110181	-0.122508	-0.47679	-0.569912	-0.227533	0.115631	-0.0525742	-0.0830485	-0.145189	0.0695597	0.107086	-0.0372279
TG	0.0479251	-0.172934	0.0819191	0.253601	0.153281	0.0938532	-0.120261	-0.189001	0.249892	-0.102403	1	0.307871	-0.443356	0.319721	0.98441	0.29224	0.199758	0.667124	0.084225	0.176929	-0.259561	0.672727	0.50303	0.684848	0.522799	0.120075	0.114811	0.119525	0.0679003	0.0963247	0.0737526
TC	-0.219409	-0.244922	-0.115954	0.0322581	-0.110768	-0.0198313	0.0485368	-0.0877478	0.0617641	-0.1998	0.307871	1	0.0374675	0.818488	0.448389	0.152633	0.172165	-0.0222544	0.0741451	0.147468	-0.1888	0.508941	0.308116	0.247934	0.0358127	0.487474	0.359617	0.536285	0.499722	0.376343	0.570356
HDL	0.00266648	-0.226593	-0.0565681	0.0114266	-0.0595288	-0.152331	-0.0383671	-0.0125062	-0.31089	-0.427627	-0.443356	0.0374675	1	-0.0395429	-0.35817	-0.119787	0.118636	-0.174267	-0.0325131	-0.140949	0.105221	0.0494505	0.483516	0.0660248	-0.42641	-0.107652	-0.0166973	0.0104006	-0.154928	-0.0882394	0.0127562
LDL	-0.342015	-0.0113571	0.0974432	0.111877	-0.0680969	0.0653098	0.0979887	-0.222538	0.00926761	-0.0832438	0.319721	0.818488	-0.0395429	1	0.376606	0.0628542	-0.037268	0.0810059	0.189246	0.252547	0.0217912	0.648352	0.28022	0.34663	0.214581	0.353979	0.303185	0.423241	0.372021	0.340452	0.485065
VLDL	0.204575	-0.125818	0.00631533	0.12372	0.0435635	-0.0843137	-0.369144	-0.395762	0.0742048	-0.198556	0.98441	0.448389	-0.35817	0.376606	1	0.306336	0.250804	0.671756	-0.0435428	0.0784266	-0.231644	0.880952	0.714286	0.833333	0.419169	0.142857	0.0591498	0.190739	0.107716	0.0295644	0.133999
glucose	-0.099543	0.104206	0.21135	0.227731	0.184304	0.0594236	-0.0150193	-0.335117	0.061964	-0.112668	0.29224	0.152633	-0.119787	0.0628542	0.306336	1	0.502478	0.220004	-0.0229253	0.13974	-0.17797	0.225275	0.17033	0.385145	0.42641	0.276385	0.319166	0.451652	0.185828	0.136901	0.437846
HbA1C	-0.0898254	-0.133394	-0.063538	0.00856242	-0.0892524	0.0331552	-0.101444	-0.0915717	0.0586684	-0.2943	0.199758	0.172165	0.118636	-0.037268	0.250804	0.502478	1	0.186895	-0.0228946	0.0906616	-0.230954	0.0164835	0.379121	0.299863	0.112792	0.024667	0.0646715	0.0588915	-0.0739504	-0.100469	0.0196798
FGF21	0.243361	-0.100031	-0.084098	-0.0161372	-0.00484213	-0.0558693	-0.269654	-0.382292	0.0989071	0.00277137	0.667124	-0.0222544	-0.174267	0.0810059	0.671756	0.220004	0.186895	1	-0.237999	-0.0574771	-0.370754	0.41958	0.433566	0.497374	0.248687	-0.323171	-0.199604	-0.123401	-0.38752	-0.246678	-0.198793
insulin	-0.307806	0.177958	0.584464	0.59158	0.509311	0.0142163	0.120617	0.0902576	0.00390959	0.0161294	0.084225	0.0741451	-0.0325131	0.189246	-0.0435428	-0.0229253	-0.0228946	-0.237999	1	0.93425	0.233055	0.0526319	0.336844	0.379614	0.369069	0.0867387	0.168956	-0.134959	0.186365	0.225415	-0.0150181
HOMA	-0.306676	0.186949	0.580193	0.608584	0.51486	-0.0261372	0.120055	0.027663	0.0156369	-0.0110181	0.176929	0.147468	-0.140949	0.252547	0.0784266	0.13974	0.0906616	-0.0574771	0.93425	1	0.171235	0.0175132	0.2662	0.37193	0.435088	0.0138728	0.0884919	-0.180046	0.130822	0.130904	-0.0590544
MOCA_score	-0.306111	0.219693	0.207747	0.113189	0.015933	0.045024	0.327824	0.280733	-0.33146	-0.122508	-0.259561	-0.1888	0.105221	0.0217912	-0.231644	-0.17797	-0.230954	-0.370754	0.233055	0.171235	1	-0.137742	0.393941	0.277242	-0.267586	-0.0127192	0.0483841	-0.219576	-0.162702	-0.0979351	-0.278964
IL_18	0.18707	-0.26483	-0.145805	-0.00549451	-0.112948	-0.120879	-0.406593	-0.225896	0.146385	-0.47679	0.672727	0.508941	0.0494505	0.648352	0.880952	0.225275	0.0164835	0.41958	0.0526319	0.0175132	-0.137742	1	0.467033	0.519945	0.299863	0.736364	0.699091	0.701596	0.563636	0.527273	0.627273
IL_1B	-0.134801	-0.160001	0.242091	0.131868	-0.049587	0.115385	-0.247253	0.110193	-0.243975	-0.569912	0.50303	0.308116	0.483516	0.28022	0.714286	0.17033	0.379121	0.433566	0.336844	0.2662	0.393941	0.467033	1	0.808804	0.07978	0.127273	0.261399	0.127563	-0.00909091	0.0666667	0.0454545
NLRP3	-0.305785	0.0345305	0.365014	0.195323	0.0206897	0.0275103	-0.214581	-0.0993104	0	-0.227533	0.684848	0.247934	0.0660248	0.34663	0.833333	0.385145	0.299863	0.497374	0.379614	0.37193	0.277242	0.519945	0.808804	1	0.556474	0.328019	0.431613	0.344749	0.246014	0.357576	0.264238
GAPDH	-0.212121	-0.0759671	0.15427	0.184319	0.114483	0.244842	0.134801	-0.118621	0.317604	0.115631	0.522799	0.0358127	-0.42641	0.214581	0.419169	0.42641	0.112792	0.248687	0.369069	0.435088	-0.267586	0.299863	0.07978	0.556474	1	0.554545	0.571431	0.464694	0.581818	0.6	0.472727
pNN50	-0.0797368	-0.211279	-0.116709	-0.0722247	-0.107593	0.18348	0.151038	-0.0774216	-0.0410381	-0.0525742	0.120075	0.487474	-0.107652	0.353979	0.142857	0.276385	0.024667	-0.323171	0.0867387	0.0138728	-0.0127192	0.736364	0.127273	0.328019	0.554545	1	0.963386	0.956164	0.942134	0.90231	0.929913
pNN50a	-0.125758	-0.151722	0.0380718	0.0735387	0.0591	0.150557	0.116788	-0.173482	0.00966122	-0.0830485	0.114811	0.359617	-0.0166973	0.303185	0.0591498	0.319166	0.0646715	-0.199604	0.168956	0.0884919	0.0483841	0.699091	0.261399	0.431613	0.571431	0.963386	1	0.883385	0.912869	0.927132	0.850793
pNN50b	-0.0150737	-0.0753392	-0.204861	-0.222622	-0.261815	0.186238	-0.0441932	-0.284833	-0.0487198	-0.145189	0.119525	0.536285	0.0104006	0.423241	0.190739	0.451652	0.0588915	-0.123401	-0.134959	-0.180046	-0.219576	0.701596	0.127563	0.344749	0.464694	0.956164	0.883385	1	0.908453	0.826882	0.963083
BB50	-0.0435442	-0.163936	-0.00706714	-0.0120129	0.00595779	0.17476	0.163515	-0.088167	0.0733935	0.0695597	0.0679003	0.499722	-0.154928	0.372021	0.107716	0.185828	-0.0739504	-0.38752	0.186365	0.130822	-0.162702	0.563636	-0.00909091	0.246014	0.581818	0.942134	0.912869	0.908453	1	0.964306	0.96035
BB50a	-0.0691733	-0.0818994	0.152337	0.119871	0.173676	0.0903313	0.105839	-0.170339	0.0821129	0.107086	0.0963247	0.376343	-0.0882394	0.340452	0.0295644	0.136901	-0.100469	-0.246678	0.225415	0.130904	-0.0979351	0.527273	0.0666667	0.357576	0.6	0.90231	0.927132	0.826882	0.964306	1	0.867545
BB50b	0.00412443	-0.0139463	-0.157625	-0.23674	-0.221612	0.190281	-0.0233718	-0.335342	0.0244395	-0.0372279	0.0737526	0.570356	0.0127562	0.485065	0.133999	0.437846	0.0196798	-0.198793	-0.0150181	-0.0590544	-0.278964	0.627273	0.0454545	0.264238	0.472727	0.929913	0.850793	0.963083	0.96035	0.867545	1
P-Value	age	ht	wt	BMI	wc	sbp	dbp	pulse	smoke	alcohol	TG	TC	HDL	LDL	VLDL	glucose	HbA1C	FGF21	insulin	HOMA	MOCA_score	IL_18	IL_1B	NLRP3	GAPDH	pNN50	pNN50a	pNN50b	BB50	BB50a	BB50b
age	NA	0.93985	0.0102853	0.00109468	0.227049	0.69969	0.00458293	0.787539	0.373505	0.574826	0.794502	0.198539	0.987871	0.041181	0.337608	0.557759	0.602376	0.187092	0.0865607	0.0877828	0.0831785	0.540557	0.66061	0.30961	0.486596	0.675328	0.515676	0.941739	0.816079	0.716445	0.984046
ht	0.93985	NA	0.000635861	0.638474	0.0913336	0.563991	0.932062	0.800586	0.553906	0.0163248	0.343894	0.149951	0.190548	0.947585	0.558003	0.539359	0.437989	0.59237	0.329839	0.305582	0.219278	0.381894	0.601566	0.910833	0.805172	0.262391	0.43206	0.714527	0.378192	0.667018	0.94609
wt	0.0102853	0.000635861	NA	1.06208e-11	9.60343e-13	0.554319	0.356464	0.747409	0.715598	0.47459	0.655801	0.500662	0.746873	0.57182	0.976636	0.209221	0.712764	0.652859	0.000443765	0.000499936	0.246003	0.63458	0.425519	0.220071	0.614815	0.539092	0.844551	0.31542	0.969902	0.421608	0.441876
BMI	0.00109468	0.638474	1.06208e-11	NA	1.12754e-12	0.597122	0.185094	0.995265	0.84874	0.776539	0.161356	0.851844	0.948057	0.515941	0.564637	0.175233	0.960471	0.931338	0.000362513	0.000219254	0.530548	0.985787	0.667608	0.522501	0.546634	0.704482	0.704604	0.274344	0.94886	0.528078	0.244255
wc	0.227049	0.0913336	9.60343e-13	1.12754e-12	NA	0.388553	0.681014	0.920176	0.346032	0.681958	0.402279	0.520137	0.734091	0.693123	0.839823	0.274838	0.604702	0.979375	0.00290909	0.00256859	0.929873	0.713332	0.872195	0.946512	0.709587	0.57145	0.760724	0.19635	0.974625	0.358702	0.276582
sbp	0.69969	0.563991	0.554319	0.597122	0.388553	NA	0.000193147	0.483546	0.311115	0.525825	0.609406	0.908604	0.382343	0.705108	0.69528	0.726817	0.847771	0.765308	0.938446	0.887083	0.803518	0.694047	0.70739	0.928914	0.420114	0.331781	0.435645	0.362332	0.347063	0.634991	0.351815
dbp	0.00458293	0.932062	0.356464	0.185094	0.681014	0.000193147	NA	0.0189058	0.689486	0.556986	0.512071	0.778627	0.82679	0.569659	0.0758659	0.929695	0.55606	0.142375	0.510812	0.512797	0.062542	0.167978	0.415405	0.481437	0.66061	0.425623	0.546289	0.830263	0.379435	0.577774	0.909771
pulse	0.787539	0.800586	0.747409	0.995265	0.920176	0.483546	0.0189058	NA	0.507935	0.87409	0.300208	0.61083	0.943156	0.192051	0.0555785	0.0426094	0.595309	0.0338032	0.623239	0.880537	0.113532	0.458034	0.720067	0.746855	0.699522	0.684267	0.368128	0.158436	0.637183	0.36815	0.0939907
smoke	0.373505	0.553906	0.715598	0.84874	0.346032	0.311115	0.689486	0.507935	NA	0.684707	0.167784	0.720457	0.069095	0.957219	0.730397	0.715614	0.733947	0.596554	0.983057	0.932308	0.0595193	0.633218	0.421814	1	0.290307	0.829522	0.96033	0.813165	0.694781	0.666199	0.905667
alcohol	0.574826	0.0163248	0.47459	0.776539	0.681958	0.525825	0.556986	0.87409	0.684707	NA	0.57705	0.242678	0.0103953	0.629326	0.352318	0.506736	0.0814555	0.988195	0.930181	0.952275	0.497021	0.0994856	0.0420082	0.454695	0.706789	0.782613	0.668434	0.479147	0.710021	0.573274	0.856719
TG	0.794502	0.343894	0.655801	0.161356	0.402279	0.609406	0.512071	0.300208	0.167784	0.57705	NA	0.0920047	0.0124867	0.0744543	0	0.10458	0.281299	0.000197336	0.676181	0.377322	0.182255	0.0330412	0.138334	0.0288828	0.121027	0.559035	0.576515	0.586986	0.736483	0.632687	0.738051
TC	0.198539	0.149951	0.500662	0.851844	0.520137	0.908604	0.778627	0.61083	0.720457	0.242678	0.0920047	NA	0.833376	1.89509e-09	0.0279802	0.374164	0.322682	0.907076	0.691807	0.428553	0.300732	0.0756948	0.305747	0.41408	0.907534	0.00731296	0.0601637	0.00571889	0.00492767	0.0442	0.00291127
HDL	0.987871	0.190548	0.746873	0.948057	0.734091	0.382343	0.82679	0.943156	0.069095	0.0103953	0.0124867	0.833376	NA	0.821566	0.0856974	0.493088	0.503972	0.365931	0.86457	0.457528	0.573205	0.872544	0.0941347	0.830312	0.146226	0.585575	0.93412	0.960647	0.422278	0.655233	0.951743
LDL	0.041181	0.947585	0.57182	0.515941	0.693123	0.705108	0.569659	0.192051	0.957219	0.629326	0.0744543	1.89509e-09	0.821566	NA	0.0696855	0.715726	0.831681	0.670447	0.307904	0.170476	0.905767	0.0165367	0.353764	0.245932	0.481437	0.0595783	0.116803	0.0312087	0.0429317	0.0707365	0.0120166
VLDL	0.337608	0.558003	0.976636	0.564637	0.839823	0.69528	0.0758659	0.0555785	0.730397	0.352318	0	0.0279802	0.0856974	0.0696855	NA	0.145423	0.248376	0.000617926	0.843615	0.72207	0.276093	0.00385032	0.0465282	0.0101755	0.301267	0.5844	0.821589	0.513641	0.67052	0.907295	0.647886
glucose	0.557759	0.539359	0.209221	0.175233	0.274838	0.726817	0.929695	0.0426094	0.715614	0.506736	0.10458	0.374164	0.493088	0.715726	0.145423	NA	0.00179019	0.234348	0.900887	0.445588	0.321744	0.459305	0.577975	0.193747	0.146226	0.139281	0.0914838	0.020548	0.316884	0.470674	0.0252801
HbA1C	0.602376	0.437989	0.712764	0.960471	0.604702	0.847771	0.55606	0.595309	0.733947	0.0814555	0.281299	0.322682	0.503972	0.831681	0.248376	0.00179019	NA	0.322703	0.902702	0.627648	0.203455	0.957376	0.201406	0.319548	0.713712	0.898931	0.743706	0.779765	0.697746	0.604068	0.925609
FGF21	0.187092	0.59237	0.652859	0.931338	0.979375	0.765308	0.142375	0.0338032	0.596554	0.988195	0.000197336	0.907076	0.365931	0.670447	0.000617926	0.234348	0.322703	NA	0.197298	0.758751	0.0400463	0.174519	0.159106	0.0999139	0.435736	0.123472	0.361178	0.604235	0.055626	0.245226	0.400785
insulin	0.0865607	0.329839	0.000443765	0.000362513	0.00290909	0.938446	0.510812	0.623239	0.983057	0.930181	0.676181	0.691807	0.86457	0.307904	0.843615	0.900887	0.902702	0.197298	NA	5.77316e-15	0.199257	0.870953	0.284326	0.223567	0.237753	0.680143	0.429981	0.559711	0.361997	0.278635	0.948484
HOMA	0.0877828	0.305582	0.000499936	0.000219254	0.00256859	0.887083	0.512797	0.880537	0.932308	0.952275	0.377322	0.428553	0.457528	0.170476	0.72207	0.445588	0.627648	0.758751	5.77316e-15	NA	0.348729	0.956919	0.402978	0.233853	0.157483	0.947524	0.680937	0.434823	0.524122	0.532821	0.799286
MOCA_score	0.0831785	0.219278	0.246003	0.530548	0.929873	0.803518	0.062542	0.113532	0.0595193	0.497021	0.182255	0.300732	0.573205	0.905767	0.276093	0.321744	0.203455	0.0400463	0.199257	0.348729	NA	0.653617	0.182897	0.359118	0.376771	0.950827	0.818349	0.32618	0.417454	0.634103	0.208674
IL_18	0.540557	0.381894	0.63458	0.985787	0.713332	0.694047	0.167978	0.458034	0.633218	0.0994856	0.0330412	0.0756948	0.872544	0.0165367	0.00385032	0.459305	0.957376	0.174519	0.870953	0.956919	0.653617	NA	0.107609	0.0685565	0.319548	0.00975954	0.024471	0.0161216	0.0709517	0.117308	0.0388453
IL_1B	0.66061	0.601566	0.425519	0.667608	0.872195	0.70739	0.415405	0.720067	0.421814	0.0420082	0.138334	0.305747	0.0941347	0.353764	0.0465282	0.577975	0.201406	0.159106	0.284326	0.402978	0.182897	0.107609	NA	0.000814681	0.795574	0.709215	0.465685	0.708576	0.978837	0.854813	0.894427
NLRP3	0.30961	0.910833	0.220071	0.522501	0.946512	0.928914	0.481437	0.746855	1	0.454695	0.0288828	0.41408	0.830312	0.245932	0.0101755	0.193747	0.319548	0.0999139	0.223567	0.233853	0.359118	0.0685565	0.000814681	NA	0.0482541	0.324727	0.212945	0.299143	0.465874	0.310376	0.432354
GAPDH	0.486596	0.805172	0.614815	0.546634	0.709587	0.420114	0.66061	0.699522	0.290307	0.706789	0.121027	0.907534	0.146226	0.481437	0.301267	0.146226	0.713712	0.435736	0.237753	0.157483	0.376771	0.319548	0.795574	0.0482541	NA	0.0766523	0.0844119	0.149849	0.0604199	0.066688	0.141999
pNN50	0.675328	0.262391	0.539092	0.704482	0.57145	0.331781	0.425623	0.684267	0.829522	0.782613	0.559035	0.00731296	0.585575	0.0595783	0.5844	0.139281	0.898931	0.123472	0.680143	0.947524	0.950827	0.00975954	0.709215	0.324727	0.0766523	NA	0	2.66454e-14	7.99361e-15	2.27418e-11	6.46239e-12
pNN50a	0.515676	0.43206	0.844551	0.704604	0.760724	0.435645	0.546289	0.368128	0.96033	0.668434	0.576515	0.0601637	0.93412	0.116803	0.821589	0.0914838	0.743706	0.361178	0.429981	0.680937	0.818349	0.024471	0.465685	0.212945	0.0844119	0	NA	4.95336e-09	5.17542e-12	5.04929e-13	7.13345e-08
pNN50b	0.941739	0.714527	0.31542	0.274344	0.19635	0.362332	0.830263	0.158436	0.813165	0.479147	0.586986	0.00571889	0.960647	0.0312087	0.513641	0.020548	0.779765	0.604235	0.559711	0.434823	0.32618	0.0161216	0.708576	0.299143	0.149849	2.66454e-14	4.95336e-09	NA	1.42375e-10	3.48169e-07	3.55271e-15
BB50	0.816079	0.378192	0.969902	0.94886	0.974625	0.347063	0.379435	0.637183	0.694781	0.710021	0.736483	0.00492767	0.422278	0.0429317	0.67052	0.316884	0.697746	0.055626	0.361997	0.524122	0.417454	0.0709517	0.978837	0.465874	0.0604199	7.99361e-15	5.17542e-12	1.42375e-10	NA	0	7.99361e-15
BB50a	0.716445	0.667018	0.421608	0.528078	0.358702	0.634991	0.577774	0.36815	0.666199	0.573274	0.632687	0.0442	0.655233	0.0707365	0.907295	0.470674	0.604068	0.245226	0.278635	0.532821	0.634103	0.117308	0.854813	0.310376	0.066688	2.27418e-11	5.04929e-13	3.48169e-07	0	NA	1.97665e-08
BB50b	0.984046	0.94609	0.441876	0.244255	0.276582	0.351815	0.909771	0.0939907	0.905667	0.856719	0.738051	0.00291127	0.951743	0.0120166	0.647886	0.0252801	0.925609	0.400785	0.948484	0.799286	0.208674	0.0388453	0.894427	0.432354	0.141999	6.46239e-12	7.13345e-08	3.55271e-15	7.99361e-15	1.97665e-08	NA
